# Supplementary material for: Genome-wide association analysis for heat tolerance at flowering detected a large set of genes involved in adaptation to thermal and other stresses
Source: PLoS One. 2017 Feb 2;12(2):e0171254. doi: 10.1371/journal.pone.0171254 (PMC5289576; doi:10.1371/journal.pone.0171254)
Supplement: S1 Table — (XLSX) [file pone.0171254.s006.xlsx]

## Sheet: Feuil1
Supplementary table ST1: Main characteristics of the 201 accession of our diversity panel
ID	Name	Origine	Seed source	Structure subpopulation for K=4	SP1	SP2	SP3	SP4	Spiklet sterility (%)	Plant hight (cm)
1	APO	PHILIPPINES	CIRAD	2	0.01	0.988	0.001	0.001	0.87	101.5
2	ASD 1	INDIA	IRGC_6267	1	0.819	0.019	0.063	0.099	0.87	139
3	ASWINA	BANGLADESH	IRGC_26289	1	0.72	0.003	0.002	0.275	NA	NA
5	BAMOIA 341	BANGLADESH	IRGC_6358	4	0.002	0.001	0.002	0.995	NA	NA
10	FANDRAPOTSY 104	MADAGASCAR	IRGC_10984	1	0.877	0.001	0.121	0.001	NA	NA
11	FR13A	INDIA	IRGC_6144	4	0.001	0.001	0.011	0.987	0.96	142
12	Gambiaka	BURKINA FASSO	GERVEX_7920	1	0.996	0.003	0.001	0	0.97	143
15	IR64	PHILIPPINES	IRGC_66970	2	0.001	0.999	0	0	0.92	97.5
22	N 22	INDIA	IRGC_4819	4	0.003	0.004	0.023	0.97	0.39	138.6
24	RAYADA	BANGLADESH	IRGC_77210	4	0.001	0.001	0.001	0.997	NA	NA
25	TEQUING	CHINA	IRGC_81093	Admixt	0.615	0.384	0.001	0	NA	NA
28	ADNY 11	MALI	CIRAD	2	0.128	0.87	0.001	0.001	0.76	102.75
29	AI CHIAO HONG	CHINA	IRGC_51250	1	0.978	0.021	0.001	0	0.93	152.5
30	ANGIFOTSY 685	MASDAGASCAR	GERVEX_4717	Admixt	0.415	0.118	0.464	0.003	1	159.5
31	APURA	SURINAM	IRTP_4159	Admixt	0.397	0.255	0.129	0.219	NA	NA
32	ARANG	INDONESIA	IRGC_43322	Admixt	0.606	0.392	0.001	0.001	0.85	144
33	B2997C-TB-4-2-2-1	INDONESIA		2	0.331	0.667	0.001	0.001	NA	NA
34	B6144-MR-6-0-0	INDONESIA	IRTP_17944	Admixt	0.401	0.597	0.001	0.001	0.65	137.45
35	BADKALAMKATI	INDIA	IRGC_45011	1	0.841	0.005	0.002	0.152	NA	NA
36	BAGUAMON 14	BANGLADESH	IRGC_6590	1	0.913	0.006	0.003	0.078	NA	NA
37	BALA	INDIA	CIRAD	Admixt	0.289	0.304	0.004	0.403	0.74	114.55
38	BENGALY 389	MADAGASCAR	GERVEX_4743	Admixt	0.609	0.001	0.347	0.043	NA	NA
41	BG90-2	MALI	CIRAD	2	0.012	0.986	0.001	0.001	0.91	100.5
42	BH2	MALI	CIRAD	1	0.991	0.003	0.001	0.005	0.95	157.5
43	BODOMANO	MADAGASCAR	GERVEX_8343	3	0.001	0.001	0.998	0	0.93	145.75
44	BOTOHAVANA 139	MADAGASCAR	GERVEX_8237	3	0.001	0	0.985	0.014	0.88	166.5
46	BOTRA MAITSO	MADAGASCAR	CIRAD	3	0.025	0.034	0.851	0.09	0.96	147
47	BOTRIKELY	MADAGASCAR	GERVEX_8404	3	0.001	0.001	0.997	0.001	0.95	149.5
48	BOTRY 731	MADAGASCAR	GERVEX_8310	3	0.001	0.001	0.997	0.001	NA	NA
49	BOUAKE 189	COTE D'IVOIRE	GERVEX	2	0.004	0.995	0.001	0	0.97	107
51	BR24	BANGLADESH	CIRAD	1	0.839	0.156	0.004	0.001	NA	NA
53	C4 63G	PHILIPPINES	IRGC_16331	2	0.01	0.988	0.001	0.001	0.95	102
54	CARREON	PHILIPPINES	IRGC_32575	1	0.969	0.029	0.001	0.001	0.89	148.5
55	CERE AIR	INDONESIA	IRGC_43369	Admixt	0.652	0.346	0.001	0.001	NA	NA
56	CHAU	VIETNAM	IRGC_56036	1	0.995	0.003	0.001	0.001	0.88	146.25
57	CHERIVIRUPPU	MADAGASCAR	IRGC_19928	1	0.68	0.206	0.11	0.004	NA	NA
58	CHIEM CHANH	VIETNAM	IRGC_10214	Admixt	0.627	0.361	0.006	0.006	0.91	150
59	CHITRAJ	BANGLADESH	IRGC_6208	1	0.743	0.186	0.002	0.069	0.97	137.25
60	CICA 8	COLOMBIA	CIRAD	Admixt	0.431	0.567	0.001	0.001	0.89	105.75
61	CT6510-24-1-2	COLOMBIA	CIRAD	2	0.016	0.939	0.035	0.01	0.97	110.95
62	DA5	BANGLADESH	IRGC_5855	1	0.891	0.049	0.001	0.059	0.87	131.5
63	DA9	BANGLADESH	IRGC_5854	1	0.829	0.106	0.055	0.01	0.89	153
64	DANAU LAUT TAWAR	INDONESIA	CIRAD	2	0.03	0.958	0.01	0.002	0.98	128.25
65	DE ABRIL	BRAZIL	IRGC_50463	1	0.908	0.003	0.073	0.016	NA	NA
66	DHOLA AMAN	BANGLADESH	IRGC_8341	1	0.827	0.028	0.139	0.006	0.98	146.5
67	DIWANI	SURINAM	CIRAD	Admixt	0.31	0.365	0.131	0.194	0.92	107.25
70	FEDEARROZ 2000	COLOMBIA	CIRAD	2	0.036	0.936	0.026	0.002	0.91	99
71	FEDEARROZ 50	COLOMBIA	CIRAD	Admixt	0.32	0.509	0.084	0.087	0.98	83.5
72	GAJPATI	NEPAL	IRGC_58981	1	0.946	0.002	0.038	0.014	0.93	133
73	GAMBIAKA KOKOUM	MALI	CIRAD	1	0.997	0.002	0.001	0	0.99	135.5
75	GIE 57	VIETNAM	IRGC_8231	1	0.994	0.005	0.001	0	0.97	141.25
76	GOCHI BORO	INDIA	IRGC_66787	Admixt	0.014	0.238	0.151	0.597	0.9	169
77	GOPAL	NEPAL	IRGC_61953	1	0.99	0.004	0.004	0.002	0.89	156.75
78	GUAN YIN TSAN	CHINA	IRGC_51300	1	0.991	0.007	0.001	0.001	1	154.25
79	GWA NGASEIN	MYANMAR	IRGC_33085	1	0.988	0.01	0.001	0.001	NA	NA
80	H15-23-DA	MALI	CIRAD	1	0.975	0.003	0.001	0.021	0.97	135.5
83	IM 16	BURKINA FASSO	IRGC_5417	1	0.966	0.007	0.013	0.014	NA	NA
84	IR1561-228-3-3	PHILIPPINES	IRRI	2	0.07	0.927	0.002	0.001	0.97	87
85	IR19746-28-2-2	PHILIPPINES	IRRI	2	0.008	0.985	0.001	0.006	0.96	97.25
86	IR20	PHILIPPINES	IRRI	2	0.13	0.868	0.001	0.001	0.91	89.85
87	IR2006-P12-12-2-2	PHILIPPINES	IRRI	2	0.002	0.994	0.001	0.003	0.85	96.95
88	IR22	PHILIPPINES	IRRI	2	0.008	0.975	0.006	0.011	0.76	93
89	IR2307-247-2-2-3	PHILIPPINES	IRRI	2	0.007	0.988	0.004	0.001	NA	NA
90	IR2344-P1PB-9-3-2B	PHILIPPINES	IRGC_39317	Admixt	0.412	0.528	0.004	0.056	0.7	125.1
91	IR28	PHILIPPINES	IRRI	2	0.002	0.996	0.001	0.001	0.87	91.75
93	IR5	PHILIPPINES	IRGC_10321	Admixt	0.406	0.592	0.001	0.001	0.87	92.5
94	IR50	PHILIPPINES	CIRAD	2	0.001	0.998	0.001	0	0.89	90.9
95	IR52	PHILIPPINES	IRRI	2	0.149	0.848	0.001	0.002	0.95	103.45
97	IR55411-50	PHILIPPINES	IRTP_16682	2	0.124	0.874	0.001	0.001	0.93	105.2
98	IR55419-04	PHILIPPINES	CIRAD	2	0.007	0.984	0.007	0.002	0.99	128
99	IR57920-AC-25-2-B	PHILIPPINES	CIRAD	2	0.208	0.79	0.001	0.001	0.93	136.6
100	IR57924-24	PHILIPPINES	IRTP_16675	2	0.008	0.99	0.001	0.001	NA	NA
101	IR60	PHILIPPINES	IRRI	2	0.055	0.924	0.001	0.02	0.93	99.45
102	IR62266-42-6-2	PHILIPPINES	CIRAD	2	0.08	0.8	0.002	0.118	0.97	106
103	IR72	PHILIPPINES	CIRAD	2	0.002	0.995	0.002	0.001	0.89	99
104	IR74371-54-1-1	PHILIPPINES	CIRAD	2	0.007	0.992	0.001	0	0.96	119.7
105	IR8	PHILIPPINES	IRGC_10320	2	0.006	0.993	0.001	0	0.82	86.5
106	IRAT 121	MADAGASCAR	GERVEX	1	0.91	0.032	0.004	0.054	0.98	115
107	JAMAJIGI	MALI	CIRAD	Admixt	0.608	0.39	0.001	0.001	0.8	104
108	JC120	INDIA	IRGC_9178	1	0.806	0.003	0.189	0.002	0.87	152
109	JC91	INDIA	IRGC_9177	1	0.795	0.013	0.181	0.011	0.97	135
110	JENGAR	NEPAL	IRGC_59027	1	0.862	0.01	0.021	0.107	0.92	144.5
111	KALILA MENA	MADAGASCAR	GERVEX_8367	1	0.997	0.002	0.001	0	0.99	160
112	KALINGA III	INDIA	CIRAD	Admixt	0.447	0.551	0.002	0	0.95	148.35
113	KARKATI 87	BANGLADESH	IRGC_6618	1	0.853	0.005	0.102	0.04	NA	NA
114	KASALATH	INDIA	IRTP_23786	4	0.013	0.001	0.01	0.976	0.92	161.25
115	KATI	BHUTAN	IRGC_67838	1	0.995	0.003	0.001	0.001	0.91	167
116	KAW LUYOENG	THAILAND	IRGC_27716	1	0.993	0.005	0.001	0.001	NA	NA
117	KHAO HAWM	THAILAND	IRGC_24225	1	0.852	0.083	0.005	0.06	NA	NA
118	KIANG CHOU CHIU	TAIWAN	IRGC_8180	1	0.993	0.005	0.001	0.001	0.97	142.75
119	KITRANA 1890	MADAGASCAR	GERVEX_5115	Admixt	0.254	0.295	0.426	0.025	0.97	136.5
120	KITRANA 508	MADAGASCAR	IRGC_12793	1	0.99	0.001	0.007	0.002	0.89	132
121	KOGONI 91-1	MALI	CIRAD	Admixt	0.634	0.364	0.001	0.001	NA	NA
122	LAITRA	MADAGASCAR	GERVEX_8400	3	0.122	0.006	0.863	0.009	0.98	155.75
123	LAL AMAN	BANGLADESH	IRGC_46202	1	0.874	0.003	0.045	0.078	NA	NA
124	LATSIBOZAKA-112-1	MADAGASCAR	GERVEX_8233	3	0.014	0.055	0.684	0.247	0.98	117
125	LOHAMBITRO 224	MADAGASCAR	GERVEX_5144	3	0.212	0.004	0.783	0.001	0.96	173.25
126	MACAN BINUNDOK	PHILIPPINES	IRGC_8245	1	0.988	0.008	0.003	0.001	0.81	171.25
127	MADINIKA 1329	MADAGASCAR	GERVEX_8366	1	0.817	0.005	0.118	0.06	NA	NA
128	MAKALIOKA 34	MADAGASCAR	IRGC_6087	1	0.897	0.001	0.101	0.001	0.98	142
129	MALADY	MADAGASCAR	GERVEX_8402	3	0.001	0.001	0.989	0.009	0.98	143.5
130	MAMORIAKA 114	MADAGASCAR	GERVEX_5176	3	0.034	0.004	0.832	0.13	0.93	130.75
132	MENAHODITRA 1234	MADAGASCAR	GERVEX_5213	1	0.935	0.003	0.003	0.059	0.85	143.5
133	MTU 9	INDIA	IRGC_7919	Admixt	0.327	0.441	0.093	0.139	0.99	158.25
135	NAM SA GUI 19	THAILAND	IRTP_6892	1	0.94	0.058	0.001	0.001	0.9	135.25
136	NGAJA	BHUTAN	IRGC_64917	1	0.995	0.003	0.001	0.001	0.99	128.15
137	NIONOKA	MALI	CIRAD	2	0.005	0.991	0.001	0.003	0.93	100.25
138	NONA BOKRA	INDIA	IRGC_22710	1	0.924	0.002	0.006	0.068	0.99	164
139	O LUEN CHEUNG	TAIWAN	IRGC_8179	1	0.994	0.004	0.001	0.001	0.92	136.9
140	ORYZICA LLANOS 5	COLOMBIA	IRGC_117017	2	0.188	0.749	0.022	0.041	NA	NA
142	PA TOU HUNG	CHINA	IRGC_51400	1	0.841	0.157	0.001	0.001	0.88	153
144	PAPPAKU	TAIWAN	IRGC_8268	1	0.948	0.05	0.001	0.001	NA	NA
147	PEH KUH	TAIWAN	IRGC_8238	1	0.984	0.014	0.001	0.001	0.38	140.5
148	PEH KUH TSAO TU	TAIWAN	IRGC_8237	1	0.995	0.003	0.001	0.001	0.8	133.5
149	PELITA JANGGUT	INDONESIA	IRGC_43540	2	0.026	0.972	0.001	0.001	0.95	100.25
150	PETA	INDONESIA	IRGC_32571	2	0.003	0.996	0.001	0	0.98	134
151	PIN TAWNG	THAILAND	IRGC_40673	1	0.986	0.013	0.001	0	0.97	151
152	POKKALI	INDIA	IRGC_108921	1	0.753	0.032	0.198	0.017	0.7	178.5
154	POPOT	INDIA	IRGC_43545	1	0.962	0.036	0.001	0.001	0.99	118.5
155	PTB 25	INDIA	IRGC_6386	1	0.835	0.011	0.15	0.004	0.89	176.1
156	PURBIA	NEPAL	IRGC_59189	1	0.861	0.009	0.005	0.125	0.91	186.5
158	RATHUWEE	SRI LANKA	IRGC_8952	1	0.801	0.025	0.062	0.112	0.97	154
159	RAY JAZAYKAYZ	BHUTAN	IRGC_62181	1	0.811	0.177	0.008	0.004	0.95	144.9
160	RAY NABJA	BHUTAN	IRGC_62184	1	0.994	0.004	0.001	0.001	0.97	131.75
162	ROJOFOTSY 693	MADAGASCAR	GERVEX_8407	3	0.001	0.003	0.96	0.036	0.97	142
163	ROJOKELY	MADAGASCAR	GERVEX_8410	3	0.001	0.001	0.997	0.001	0.98	169.5
165	ROJOMENA B48	MADAGASCAR	GERVEX_8433	3	0.002	0.001	0.996	0.001	0.92	145
166	RTS 12	VIETNAM	IRGC_8234	1	0.997	0.002	0.001	0	0.93	158.5
167	RTS 14	VIETNAM	IRGC_8178	1	0.694	0.283	0.022	0.001	0.97	146.5
168	RTS 4	VIETNAM	IRGC_8177	1	0.995	0.003	0.001	0.001	NA	NA
169	RTS 5	VIETNAM	IRGC_8233	1	0.991	0.006	0.001	0.002	0.97	135.5
170	S 624	INDIA	IRGC_8896	1	0.889	0.037	0.064	0.01	NA	NA
171	SAHEL 108	SENEGAL	AfricaRice	2	0.002	0.997	0.001	0	NA	NA
172	SAHEL 159	SENEGAL	AfricaRice	2	0.244	0.754	0.001	0.001	0.88	89.1
173	SAHELIKA	MALI	CIRAD	2	0.024	0.974	0.001	0.001	0.96	104.5
174	SALUMPIKIT	PHILIPPINES	IRTP_4777	1	0.978	0.019	0.001	0.002	NA	NA
175	SAMBALA MALO	MALI	CIRAD	2	0.026	0.972	0.001	0.001	0.96	98.9
177	SATHI34-36	INDIA	CIRAD	4	0.002	0.002	0.093	0.903	0.9	157.05
178	SEBERANG MR77	MALI	CIRAD	2	0.285	0.714	0.001	0	0.9	99.75
179	SEBOTA 65	BRAZIL	CIRAD	2	0.318	0.679	0.001	0.002	0.95	102.75
180	SHAI KUH	CHINA	IRGC_8197	1	0.91	0.068	0.017	0.005	0.97	168.5
181	SHORT GRAIN	THAILAND	IRGC_5075	1	0.997	0.002	0.001	0	0.97	170
182	SINNA SITHIRA KALI	SRI LANKA	IRGC_51064	1	0.911	0.028	0.003	0.058	NA	NA
184	Somcau	VIETNAM	IRGC_8227	1	0.995	0.003	0.001	0.001	0.87	139.75
186	SONA	IRAN	IRGC_26971	Admixt	0.436	0.561	0.001	0.002	0.96	99.25
187	SWARNA	INDIA	IRGC_117278	Admixt	0.591	0.406	0.002	0.001	0.91	99
188	TAICHUNG NATIVE 1	TAIWAN	IRGC_105	Admixt	0.567	0.431	0.001	0.001	0.71	87
189	TAMCAU 9 A	VIETNAM	IRGC_8228	1	0.996	0.002	0.001	0.001	0.89	120
190	TELIMANI	MALI	CIRAD	2	0.092	0.903	0.002	0.003	0.98	96.75
191	TELOVOLANA 177	MADAGASCAR	GERVEX_8391	3	0.001	0.049	0.793	0.157	1	136.5
192	TETEP	VIETNAM	IRGC_32576	1	0.848	0.138	0.002	0.012	0.87	153.75
193	THAPACHINIYA	NEPAL	IRGC_16234	1	0.981	0.016	0.002	0.001	0.96	163
194	THIERNO BANDE	SENEGAL	IRGC_16009	1	0.965	0.032	0.001	0.002	NA	NA
195	TOKAMBANY 663	MADAGASCAR	GERVEX_8358	3	0.127	0.007	0.782	0.084	0.81	145.75
196	TOKAMBANY 669	MADAGASCAR	GERVEX_8406	3	0.001	0.001	0.997	0.001	0.97	180.5
197	TSAKA	BHUTAN	IRGC_64934	1	0.747	0.021	0.017	0.215	0.93	163
198	TSIPALA 1231	MADAGASCAR	GERVEX_8418	3	0.001	0.001	0.997	0.001	0.97	135.25
199	TSIPALA B160	MADAGASCAR	GERVEX_8378	1	0.931	0.001	0.067	0.001	0.8	143
200	TSIPALA FOTSY 1883	MADAGASCAR	GERVEX_5387	Admixt	0.303	0.002	0.658	0.037	0.95	175.75
201	TSIPALA MENA 626	MADAGASCAR	GERVEX_5392	1	0.99	0.001	0.007	0.002	0.97	146
202	UPL RI-5	PHILIPPINES	IRTP_7034	2	0.007	0.984	0.005	0.004	0.88	118.5
203	UPL RI-7	PHILIPPINES	IRTP_9897	2	0.018	0.936	0.037	0.009	0.88	105.5
204	VANDANA	INDIA	IRTP_19187	Admixt	0.007	0.501	0.001	0.491	0.73	132
205	VARY LAVA DE MAROVATO	MADAGASCAR	GERVEX_8396	3	0.003	0.004	0.982	0.011	0.98	180
206	VARY MADINIKA 3494	MADAGASCAR	GERVEX_8318	1	0.888	0.11	0.001	0.001	0.73	94.05
207	VARY VATO 154	MADAGASCAR	GERVEX_5429	3	0.224	0.029	0.745	0.002	0.81	171.25
208	VARY VATO 462	MADAGASCAR	IRGC_10964	Admixt	0.549	0.001	0.448	0.002	0.96	137.5
209	VATO MATSOAMALONA	MADAGASCAR	GERVEX_8454	Admixt	0.261	0.003	0.637	0.099	0.94	115.5
211	WAS105-B-IDSA-B-WAS2-1-FKR-1	SENEGAL	AfricaRice	2	0.005	0.994	0.001	0	0.93	92
212	WAS169-B-B-4-2-1	SENEGAL	AfricaRice	2	0.003	0.995	0.001	0.001	0.98	107
213	WAS170-B-B-1-1	SENEGAL	AfricaRice	2	0.016	0.98	0.002	0.002	0.95	104.35
214	WAS173-B-B-6-2-2	SENEGAL	AfricaRice	2	0.003	0.995	0.001	0.001	0.97	96.5
215	WAS174-B-3-5	SENEGAL	AfricaRice	2	0.002	0.996	0.001	0.001	0.82	102.75
216	WAS181-B-6-3	SENEGAL	AfricaRice	2	0.002	0.997	0.001	0	0.93	91.75
217	WAS182-B-1-1	SENEGAL	AfricaRice	2	0.003	0.994	0.001	0.002	0.89	124.75
218	WAS183-B-6-2-3	SENEGAL	AfricaRice	2	0.007	0.991	0.001	0.001	0.96	108.5
219	WAS194-B-3-2-5	SENEGAL	AfricaRice	2	0.005	0.992	0.001	0.002	0.93	113
220	WAS197-B-6-3-11	SENEGAL	AfricaRice	2	0.003	0.995	0.001	0.001	0.99	102.5
221	WAS198-B-3-1-3	SENEGAL	AfricaRice	2	0.025	0.973	0.001	0.001	0.94	85
222	WAS199-B-1-2-1	SENEGAL	AfricaRice	2	0.053	0.943	0.001	0.003	0.96	93
223	WAS200-B-B-1-1-1	SENEGAL	AfricaRice	2	0.003	0.996	0.001	0	0.91	96.35
224	WAS202-B-B-1-1-2	SENEGAL	AfricaRice	2	0.002	0.998	0	0	0.99	93.6
225	WAS203-B-B-2-4-1	SENEGAL	AfricaRice	2	0.001	0.998	0.001	0	1	114.25
226	WAS206-B-B-2-2-1	SENEGAL	AfricaRice	2	0.002	0.996	0.001	0.001	0.99	87.5
227	WAS207-B-B-3-1-1	SENEGAL	AfricaRice	2	0.002	0.997	0.001	0	0.96	95.5
228	WAS208-B-B-5-1-1-3	SENEGAL	AfricaRice	2	0.002	0.997	0.001	0	0.96	98.5
229	WAS20-B-B-1-2-2	SENEGAL	AfricaRice	2	0.007	0.991	0.001	0.001	1	104.1
230	WAS21-B-B-20-4-3-3	SENEGAL	AfricaRice	2	0.002	0.996	0.001	0.001	0.94	93
231	WAS30-11-4-6-2-2-1	SENEGAL	AfricaRice	2	0.001	0.999	0	0	0.88	109.4
232	WAS33-B-B-15-1-4-5	SENEGAL	AfricaRice	2	0.005	0.993	0.001	0.001	0.97	101.1
233	WAS49-B-B-9-1-4-2	SENEGAL	AfricaRice	2	0.013	0.985	0.001	0.001	0.99	108.5
234	WAS50-B-B-24-4-2-1	SENEGAL	AfricaRice	2	0.005	0.989	0.005	0.001	0.99	98.75
235	WAS55-B-B-2-1-2-5	SENEGAL	AfricaRice	2	0.003	0.995	0.001	0.001	0.99	93.1
236	WAS57-B-B-3-1-4-6	SENEGAL	AfricaRice	2	0.003	0.996	0.001	0	0.95	95.6
237	WAS62-B-B-17-1-1-3	SENEGAL	AfricaRice	2	0.005	0.993	0.001	0.001	0.99	95
238	WAS63-22-5-9-10-1	SENEGAL	AfricaRice	2	0.001	0.999	0	0	0.95	99
239	WASSA	MALI	CIRAD	2	0.001	0.998	0.001	0	0.87	95.5
240	WAY RAREM	INDONESIA	IRGC_23013	2	0.257	0.74	0.002	0.001	0.99	132.5
242	ARC15872	INDIA	IRGC_43249	1	0.989	0.005	0.004	0.002	NA	NA
243	ELONI	SURINAM	CIRAD	Admixt	0.335	0.401	0.133	0.131	0.93	90
244	IR75499-53-1	PHILIPPINES	CIRAD	Admixt	0.014	0.522	0.002	0.462	0.98	132.45
