# Supplementary material for: Genome-wide association analysis for heat tolerance at flowering detected a large set of genes involved in adaptation to thermal and other stresses
Source: PLoS One. 2017 Feb 2;12(2):e0171254. doi: 10.1371/journal.pone.0171254 (PMC5289576; doi:10.1371/journal.pone.0171254)
Supplement: S2 Table — (XLSX) [file pone.0171254.s007.xlsx]

## Sheet: Feuil1
Supplementary table ST2: Variability of marker density and frequency of minor allele (MAF) along the 12 chromosomes
	Chr	Chr1	Chr2	Chr3	Chr4	Chr5	Chr6	Chr7	Chr8	Chr9	Chr10	Chr11	Chr12	All
	Size ()	45038604	36792247	37312367	36060865	30073438	32124789	30357780	28530027	23895721	23703430	31219694	27679166	382788128
Distribution of distance (pb) between two adjacent SNP loci	Number	1636	1439	1248	1274	862	1168	1015	967	781	621	1124	1025	13160
	density	27529.7	25567.9	29897.7	28305.2	34888	27504.1	29909.1	29503.6	30596.3	38169.8	27775.5	27004.1	29087.2
	Minimum	1004	1010	1020	1002	1043	1013	1007	1002	1005	1073	1007	1009	1002
	1st Quartile	6167.5	5777	7515	5614	8035	5846	5602	5746	6874	8355	5440	5410	6171
	Median	16072	14197	18002	14167	20826	14760	15519	13862	16611	22607	13588	14425	15496
	3rd Quartile	35164.5	30208	27250	30829	44457	34060	34863	34036	37106	48907	29133	32666	34654
	Maximum	362380	1283550	447344	1007999	349380	600576	946563	519964	338944	319679	797565	279446	1283550
Distribution of the minor allele frequency (MAF)	Minimum	2.39521	2.39521	2.39521	2.39521	2.39521	2.39521	2.39521	2.39521	2.39521	2.39521	2.39521	2.39521	2.39521
	1st Quartile	8.38323	6.58683	5.98802	8.38323	5.98802	8.38323	6.58683	9.58084	7.18563	8.38323	8.38323	7.78443	7.78443
	Median	16.7665	16.1677	14.3713	18.5629	15.5689	14.3713	11.976	18.5629	13.4731	18.5629	19.7605	17.3653	16.1677
	3rd Quartile	30.5389	29.3413	30.5389	32.3353	27.5449	28.7425	24.5509	28.7425	29.7904	28.7425	34.1317	31.1377	29.9401
	Maximum	49.7006	49.7006	49.7006	49.7006	49.7006	49.7006	49.7006	49.7006	49.7006	49.7006	49.7006	49.7006	49.7006
