# Supplementary material for: Genome-wide association analysis for heat tolerance at flowering detected a large set of genes involved in adaptation to thermal and other stresses
Source: PLoS One. 2017 Feb 2;12(2):e0171254. doi: 10.1371/journal.pone.0171254 (PMC5289576; doi:10.1371/journal.pone.0171254)
Supplement: S5 Table — (XLSX) [file pone.0171254.s010.xlsx]

## Sheet: Feuil1
Supplementary table ST5: Colocalization of significant loci detected by the tree GWAS methods for plant height (PLHT) with QTL reported in the literature, and other information related de GWAS for PLHT
chr	position (bp)		SM-GWAS		Hap-GWAS		BL-GWAS		QTL		QTL		QTL	All	robustness tst 95%	MAF (%)	Marker effect	Marker R²	Gene ID	Function	Location
1	4300													0	27	15.5689	-4.9664	0.00667	LOC_Os01g01010	TBC domain containing protein, expressed	INTRON
1	13992													0	6	10.7784	21.9534	0.04974	LOC_Os01g01030	monocopper oxidase, putative, expressed	SYNONYMOUS_CODING
1	16350													0	25	10.7784	-7.3044	0.01154	LOC_Os01g01040	expressed protein	UTR_5_PRIME: 249 bases from TSS
1	17839													0	8	10.7784	21.9534	0.04974	LOC_Os01g01040	expressed protein	NON_SYNONYMOUS_CODING
1	63150													0	6	26.9461	2.95405	0.00289	LOC_Os01g01120	enolase-phosphatase E1, putative, expressed	INTRON
1	143283													0	29	10.7784	-7.3044	0.01154	LOC_Os01g01295	expressed protein	NON_SYNONYMOUS_CODING
1	146251													0	6	26.9461	2.95405	0.00289	LOC_Os01g01302	shikimate kinase, putative, expressed	NON_SYNONYMOUS_CODING
1	186285													0	31	16.1677	-5.2858	0.00776	LOC_Os01g01369	3-beta-hydroxysteroid-Delta-isomerase, putative, expressed	UTR_3_PRIME: 231 bases from CDS
1	205490						1							1	89	34.1317	-8.3714	0.03518	LOC_Os01g01400	expressed protein	INTRON
1	214774													0	62	48.503	-5.5309	0.01547	0	Not found	INTERGENIC
1	229662													0	54	43.7126	-5.7872	0.01659	0	Not found	INTERGENIC
1	238821						1							1	88	43.7126	-9.1691	0.04799	0	Not found	INTERGENIC
1	240448													0	52	46.1078	-5.6195	0.0156	0	Not found	INTERGENIC
1	300572													0	7	12.5749	13.6198	0.02738	0	Not found	INTERGENIC
1	306254													0	11	10.1796	21.4207	0.05127	LOC_Os01g01600	ethylene-responsive protein related, putative, expressed	INTRON
1	312532						1							1	85	34.7305	-8.9406	0.04105	LOC_Os01g01620	kinase, pfkB family, putative, expressed	INTRON
1	318489													0	14	10.1796	21.4207	0.05127	0	Not found	INTERGENIC
1	334058													0	43	33.5329	-3.7601	0.00691	0	Not found	INTERGENIC
1	337331													0	32	48.503	-3.55	0.00597	LOC_Os01g01689	phosphatidylinositol 3- and 4-kinase family protein, expressed	INTRON
1	348471													0	7	10.1796	15.7789	0.03467	LOC_Os01g01689	phosphatidylinositol 3- and 4-kinase family protein, expressed	INTRON
1	351841													0	68	40.7186	-7.1912	0.02683	LOC_Os01g01689	phosphatidylinositol 3- and 4-kinase family protein, expressed	INTRON
1	361424													0	68	41.3174	-7.7152	0.03129	LOC_Os01g01689	phosphatidylinositol 3- and 4-kinase family protein, expressed	SYNONYMOUS_CODING
1	376901													0	15	10.1796	21.4207	0.05127	LOC_Os01g01710	1-deoxy-D-xylulose 5-phosphate reductoisomerase, chloroplast precursor, putative, expressed	SYNONYMOUS_CODING
1	385913													0	77	32.3353	-7.7728	0.02823	LOC_Os01g01720	pex14, putative, expressed	SYNONYMOUS_CODING
1	405193													0	18	40.7186	-2.0157	0.00227	0	Not found	INTERGENIC
1	409167													0	23	41.3174	-3.1653	0.00543	0	Not found	INTERGENIC
1	415516													0	17	36.5269	-0.8269	0.00036399	LOC_Os01g01780	exostosin family protein, putative, expressed	UTR_3_PRIME: 21 bases from CDS
1	424860													0	13	37.7246	-3.3892	0.00599	LOC_Os01g01800	expressed protein	INTRON
1	429660													0	24	39.521	-3.5604	0.00669	LOC_Os01g01800	expressed protein	SYNONYMOUS_CODING
1	439393													0	18	38.9222	-2.9258	0.00442	LOC_Os01g01830	OsPOP1 - Putative Prolyl Oligopeptidase homologue, expressed	UTR_5_PRIME: 183 bases from TSS
1	479033													0	49	30.5389	-4.1544	0.0076	LOC_Os01g01870	helix-loop-helix DNA-binding domain containing protein, expressed	INTRON
1	494722													0	12	10.1796	16.5286	0.03593	0	Not found	INTERGENIC
1	504288													0	3	28.7425	0.25877	2.7209e-05	LOC_Os01g01920	HD domain containing protein 2, putative, expressed	SYNONYMOUS_CODING
1	520179													0	10	29.3413	-1.1467	0.00054204	LOC_Os01g01960	transcriptional repressor, putative, expressed	INTRON
1	525145													0	5	41.3174	2.66929	0.00346	LOC_Os01g01970	expressed protein	NON_SYNONYMOUS_CODING
1	536094													0	17	43.7126	1.30725	0.00083333	0	Not found	INTERGENIC
1	564304													0	2	9.58084	-3.112	0.00156	LOC_Os01g02050	phosphoenolpyruvate carboxylase, putative, expressed	INTRON
1	569594													0	14	26.3473	-1.456	0.00096184	LOC_Os01g02050	phosphoenolpyruvate carboxylase, putative, expressed	INTRON
1	572628													0	14	26.3473	-1.456	0.00096184	0	Not found	INTERGENIC
1	596724				1									1	76	29.9401	-5.7309	0.00927	0	Not found	INTERGENIC
1	608288				1									1	71	29.9401	-5.7309	0.00927	0	Not found	INTERGENIC
1	611568				1									1	71	29.9401	-5.7309	0.00927	0	Not found	INTERGENIC
1	616309				1									1	38	38.3234	-2.651	0.00254	0	Not found	INTERGENIC
1	634396				1		1							2	92	44.9102	-8.3773	0.03612	LOC_Os01g02170	expressed protein	UTR_3_PRIME: 1820 bases from CDS
1	653644				1									1	5	37.7246	0.44919	0.00011493	0	Not found	INTERGENIC
1	660019													0	57	44.3114	-4.1145	0.00901	0	Not found	INTERGENIC
1	722073													0	70	35.3293	-5.7637	0.01399	LOC_Os01g02290	Ser/Thr receptor-like kinase, putative, expressed	INTRON
1	725843													0	1	11.976	-1.2078	0.00034721	LOC_Os01g02300	receptor kinase ORK10, putative, expressed	STOP_GAINED
1	730891													0	68	34.7305	-5.7725	0.01449	LOC_Os01g02310	expressed protein	SYNONYMOUS_CODING
1	735810													0	6	18.5629	4.24913	0.00671	LOC_Os01g02320	protein kinase domain containing protein, expressed	INTRON
1	740952													0	3	5.98802	10.0699	0.01572	LOC_Os01g02334	expressed protein	INTRON
1	746855													0	71	31.1377	-5.1157	0.00772	LOC_Os01g02360	resistance-related receptor-like kinase, putative, expressed	INTRON
1	753267													0	7	11.3772	-5.3311	0.00587	LOC_Os01g02370	receptor-like kinase ARK1AS, putative, expressed	SYNONYMOUS_CODING
1	782878													0	73	40.7186	-5.0724	0.00872	LOC_Os01g02420	protein kinase domain containing protein, expressed	INTRON
1	787761													0	74	39.521	-4.9636	0.00989	LOC_Os01g02430	TAK14, putative, expressed	INTRON
1	789186													0	73	41.3174	-5.6081	0.0115	0	Not found	INTERGENIC
1	792359													0	77	31.7365	-5.437	0.00967	LOC_Os01g02440	Ser/Thr receptor-like kinase, putative, expressed	SYNONYMOUS_CODING
1	794232													0	7	17.3653	3.06314	0.00488	0	Not found	INTERGENIC
1	805716													0	53	8.38323	-14.03	0.05035	LOC_Os01g02490	expressed protein	SYNONYMOUS_CODING
1	841796													0	50	33.5329	-2.7453	0.00259	LOC_Os01g02550	protein kinase domain containing protein, expressed	SYNONYMOUS_CODING
1	845428													0	11	19.7605	5.52061	0.01122	LOC_Os01g02560	Ser/Thr receptor-like kinase, putative, expressed	INTRON
1	847587													0	4	23.9521	4.1524	0.00686	0	Not found	INTERGENIC
1	853218													0	6	46.1078	5.13262	0.01457	LOC_Os01g02570	protein kinase domain containing protein, expressed	SYNONYMOUS_CODING
1	854818													0	8	22.7545	5.39594	0.01082	0	Not found	INTERGENIC
1	917609						1							1	95	41.9162	-8.6616	0.03471	LOC_Os01g02690	resistance-related receptor-like kinase, putative, expressed	INTRON
1	925316						1							1	96	40.1198	-9.2645	0.03743	0	Not found	INTERGENIC
1	930069													0	1	16.7665	2.66727	0.00258	LOC_Os01g02720	elongation factor Tu, putative, expressed	UTR_3_PRIME: 38 bases from CDS
1	937014						1							1	98	49.7006	-9.9016	0.04289	LOC_Os01g02730	TAK14, putative, expressed	NON_SYNONYMOUS_CODING
1	938453						1							1	97	49.1018	-10.441	0.04581	0	Not found	INTERGENIC
1	960630													0	61	35.9281	-4.7964	0.01216	0	Not found	INTERGENIC
1	973080													0	3	24.5509	2.92882	0.00398	LOC_Os01g02780	TAK33, putative, expressed	NON_SYNONYMOUS_CODING
1	986764													0	6	23.9521	2.95852	0.00396	0	Not found	INTERGENIC
1	1004979													0	32	13.7725	-5.4853	0.00943	LOC_Os01g02860	expressed protein	NON_SYNONYMOUS_CODING
1	1008661													0	12	7.78443	21.4686	0.05408	0	Not found	INTERGENIC
1	1010330													0	16	13.1737	-4.5791	0.00641	LOC_Os01g02870	auxin-induced protein 5NG4, putative, expressed	UTR_5_PRIME: 32 bases from TSS
1	1011750													0	1	27.5449	1.14168	0.00051076	LOC_Os01g02870	auxin-induced protein 5NG4, putative, expressed	SYNONYMOUS_CODING
1	1031415													0	39	6.58683	-13.267	0.03661	0	Not found	INTERGENIC
1	1038728													0	5	11.976	-2.7912	0.00227	0	Not found	INTERGENIC
1	1050646													0	49	7.78443	-13.275	0.04196	LOC_Os01g02890	phosphatidylserine synthase, putative, expressed	INTRON
1	1053702													0	84	31.1377	-5.9744	0.01042	0	Not found	INTERGENIC
1	1058750													0	63	8.38323	-13.443	0.04604	LOC_Os01g02900	glycosyltransferase, putative, expressed	SYNONYMOUS_CODING
1	1077113						1							1	90	43.1138	-7.4921	0.03366	0	Not found	INTERGENIC
1	1083376													0	29	17.3653	8.82166	0.02572	0	Not found	INTERGENIC
1	1095742													0	27	40.1198	-2.5156	0.00271	0	Not found	INTERGENIC
1	1098003													0	2	16.7665	-3.4829	0.00187	LOC_Os01g02950	expressed protein	NON_SYNONYMOUS_CODING
1	1125023													0	64	35.9281	-4.5068	0.00857	LOC_Os01g02980	expressed protein	INTRON
1	1146914													0	1	17.3653	-4.6453	0.00307	LOC_Os01g03020	tRNA synthetase class I, putative, expressed	INTRON
1	1167716													0	89	39.521	-5.6239	0.01399	LOC_Os01g03050	fruit protein PKIWI502, putative, expressed	INTRON
1	1172748													0	1	17.3653	-4.6453	0.00307	LOC_Os01g03070	transposon protein, putative, unclassified, expressed	INTRON
1	1173782													0	5	17.3653	-4.6453	0.00307	LOC_Os01g03070	transposon protein, putative, unclassified, expressed	INTRON
1	1180673													0	78	43.7126	-5.7413	0.0139	0	Not found	INTERGENIC
1	1182411													0	8	17.3653	-4.6453	0.00307	0	Not found	INTERGENIC
1	1188210													0	1	17.9641	-3.1524	0.00168	LOC_Os01g03100	protein binding protein, putative, expressed	INTRON
1	1193469													0	0	24.5509	4.29225	0.00353	0	Not found	INTERGENIC
1	1197032													0	0	24.5509	3.3802	0.00211	0	Not found	INTERGENIC
1	1213752													0	2	4.79042	11.4519	0.01722	0	Not found	INTERGENIC
1	1229829													0	14	16.7665	-2.235	0.00114	LOC_Os01g03144	white-brown complex homolog protein 7, putative, expressed	INTRON
1	1250048													0	16	17.9641	-1.9403	0.00102	LOC_Os01g03180	retrotransposon protein, putative, unclassified, expressed	UTR_5_PRIME: 33 bases from TSS
1	1286631													0	30	19.1617	-1.8665	0.00107	0	Not found	INTERGENIC
1	1303497													0	78	36.5269	-5.4428	0.01066	0	Not found	INTERGENIC
1	1306055													0	66	34.7305	-5.1041	0.00865	0	Not found	INTERGENIC
1	1334312													0	62	34.7305	-5.1041	0.00865	LOC_Os01g03290	seven in absentia protein family domain containing protein, expressed	SYNONYMOUS_CODING
1	1358915													0	6	16.7665	-10.644	0.01238	LOC_Os01g03370	senescence-induced receptor-like serine/threonine-protein kinase precursor, putative, expressed	SYNONYMOUS_CODING
1	1407387													0	38	46.7066	-4.0805	0.00674	0	Not found	INTERGENIC
1	1417109													0	50	44.9102	-3.8151	0.00742	LOC_Os01g03510	WD domain, G-beta repeat domain containing protein, expressed	INTRON
1	1443130													0	72	38.9222	-6.5851	0.01749	LOC_Os01g03549	multi-copper oxidase type I family protein, putative, expressed	INTRON
1	1446645						1							1	86	41.3174	-7.7062	0.02673	0	Not found	INTERGENIC
1	1491142													0	44	49.7006	-6.4223	0.01761	LOC_Os01g03630	multicopper oxidase domain containing protein, expressed	NON_SYNONYMOUS_CODING
1	1509727													0	17	20.9581	-6.2991	0.00774	LOC_Os01g03660	MYB family transcription factor, putative, expressed	NON_SYNONYMOUS_CODING
1	1510733													0	12	20.3593	-5.8297	0.006	LOC_Os01g03660	MYB family transcription factor, putative, expressed	UTR_3_PRIME: 53 bases from CDS
1	1551208													0	61	44.9102	-6.611	0.01787	0	Not found	INTERGENIC
1	1562987													0	68	42.515	-5.4871	0.01466	LOC_Os01g03740	nuclease PA3, putative, expressed	SYNONYMOUS_CODING
1	1565548													0	1	20.3593	1.62141	0.00054528	0	Not found	INTERGENIC
1	1605765													0	44	18.5629	-4.0912	0.007	0	Not found	INTERGENIC
1	1627278													0	26	46.7066	-4.7294	0.00915	0	Not found	INTERGENIC
1	1632084													0	85	38.3234	-7.1954	0.02118	0	Not found	INTERGENIC
1	1655772													0	91	35.9281	-7.9887	0.0226	0	Not found	INTERGENIC
1	1685317													0	2	46.1078	0.0979	4.6179e-06	LOC_Os01g03940	expressed protein	UTR_3_PRIME: 110 bases from CDS
1	1722207													0	0	15.5689	-1.8883	0.00085443	0	Not found	INTERGENIC
1	1733840													0	0	16.1677	-0.99318	0.00023961	0	Not found	INTERGENIC
1	1735931													0	6	46.1078	3.63834	0.00577	0	Not found	INTERGENIC
1	1813267													0	12	41.3174	4.51627	0.00829	0	Not found	INTERGENIC
1	1816064													0	2	46.1078	2.51722	0.00278	LOC_Os01g04130	peptidyl-tRNA hydrolase, mitochondrial precursor protein, putative, expressed	INTRON
1	1838559													0	9	42.515	4.18137	0.00762	LOC_Os01g04170	expressed protein	NON_SYNONYMOUS_CODING
1	1840023													0	2	46.1078	2.51722	0.00278	LOC_Os01g04180	retrotransposon protein, putative, unclassified, expressed	INTRON
1	1870353													0	5	45.509	2.51503	0.00273	LOC_Os01g04230	inactive receptor kinase At2g26730 precursor, putative, expressed	UTR_3_PRIME: 200 bases from CDS
1	1878716													0	26	40.7186	6.63479	0.01841	LOC_Os01g04250	expressed protein	SYNONYMOUS_CODING
1	1897897													0	13	41.3174	4.51627	0.00829	0	Not found	INTERGENIC
1	1977607													0	2	25.7485	0.65686	0.00016086	LOC_Os01g04450	OsWAK2 - OsWAK receptor-like cytoplasmic kinase OsWAK-RLCK, expressed	UTR_3_PRIME: 38 bases from CDS
1	1983047													0	0	26.3473	-0.90111	0.00030012	0	Not found	INTERGENIC
1	1997065													0	1	25.7485	0.65686	0.00016086	0	Not found	INTERGENIC
1	1998863													0	1	25.7485	-1.9188	0.00133	LOC_Os01g04490	Ser/Thr protein kinase, putative, expressed	INTRON
1	2000589													0	0	5.98802	-1.452	0.00035737	LOC_Os01g04490	Ser/Thr protein kinase, putative, expressed	INTRON
1	2018130													0	1	25.7485	0.56877	0.0001172	0	Not found	INTERGENIC
1	2037981													0	1	20.3593	-0.29485	2.5641e-05	LOC_Os01g04550	expressed protein	UTR_3_PRIME: 82 bases from CDS
1	2080649													0	10	23.9521	2.64767	0.00256	LOC_Os01g04640	reticulon domain containing protein, putative, expressed	INTRON
1	2097625													0	2	14.9701	-6.4873	0.00523	LOC_Os01g04660	lipid phosphatase protein, putative, expressed	UTR_5_PRIME: 52 bases from TSS
1	2119861													0	3	30.5389	5.46161	0.00977	0	Not found	INTERGENIC
1	2122739													0	11	40.1198	4.07314	0.00718	0	Not found	INTERGENIC
1	2130399													0	4	46.1078	4.04747	0.00614	0	Not found	INTERGENIC
1	2142242													0	1	46.1078	4.04747	0.00614	0	Not found	INTERGENIC
1	2153327													0	1	48.503	1.78723	0.00112	0	Not found	INTERGENIC
1	2158318													0	0	48.503	1.78723	0.00112	0	Not found	INTERGENIC
1	2173691													0	1	22.1557	1.08307	0.00033266	0	Not found	INTERGENIC
1	2210414													0	1	23.3533	-3.8207	0.0046	0	Not found	INTERGENIC
1	2219484													0	0	49.1018	0.11759	5.0339e-06	LOC_Os01g04814	vacuolar protein sorting-associating protein 4B, putative, expressed	INTRON
1	2238346													0	6	40.1198	-4.262	0.00733	0	Not found	INTERGENIC
1	2243573													0	12	35.3293	-5.8938	0.013	0	Not found	INTERGENIC
1	2249636													0	5	34.1317	-4.2175	0.00617	LOC_Os01g04860	DUF647 domain containing protein, putative, expressed	INTRON
1	2269048													0	0	24.5509	3.00879	0.0019	LOC_Os01g04900	peptidase M50 family protein, putative, expressed	NON_SYNONYMOUS_CODING
1	2270163													0	9	31.1377	-1.4906	0.00066679	LOC_Os01g04900	peptidase M50 family protein, putative, expressed	NON_SYNONYMOUS_CODING
1	2274710													0	4	17.9641	1.42695	0.00060883	0	Not found	INTERGENIC
1	2287290													0	23	19.1617	-9.4169	0.01825	0	Not found	INTERGENIC
1	2313151													0	0	5.98802	-2.4225	0.00077243	0	Not found	INTERGENIC
1	2332359													0	15	20.3593	-5.9804	0.00809	0	Not found	INTERGENIC
1	2358249													0	4	15.5689	1.96582	0.00124	LOC_Os01g05010	mitochondrial glycoprotein, putative, expressed	INTRON
1	2375482													0	15	19.7605	-5.4677	0.007	LOC_Os01g05060	mitochondrial glycoprotein, putative, expressed	INTRON
1	2378905													0	0	4.19162	3.02664	0.00088888	LOC_Os01g05070	expressed protein	UTR_3_PRIME: 303 bases from CDS
1	2402248													0	11	28.1437	0.6193	0.00015475	LOC_Os01g05120	ubiquitin fusion degradation protein, putative, expressed	SYNONYMOUS_CODING
1	2456648													0	1	5.38922	-1.118	0.00017952	0	Not found	INTERGENIC
1	2513536													0	8	47.3054	1.12043	0.00062816	0	Not found	INTERGENIC
1	2531032													0	7	46.1078	0.39334	8.3026e-05	LOC_Os01g05350	expressed protein	NON_SYNONYMOUS_CODING
1	2535271													0	3	13.1737	0.46854	5.9371e-05	0	Not found	INTERGENIC
1	2545434													0	5	25.7485	0.40358	6.7427e-05	0	Not found	INTERGENIC
1	2567913													0	1	19.1617	-2.3759	0.00177	0	Not found	INTERGENIC
1	2569209													0	3	41.9162	0.22971	2.2163e-05	LOC_Os01g05430	OsRhmbd1 - Putative Rhomboid homologue, expressed	INTRON
1	2570239													0	3	34.7305	2.47402	0.00249	LOC_Os01g05440	XH domain containing protein, expressed	SYNONYMOUS_CODING
1	2575648													0	0	41.9162	0.29479	3.6226e-05	LOC_Os01g05460	expressed protein	NON_SYNONYMOUS_CODING
1	2577277													0	5	34.1317	0.21272	2.1851e-05	LOC_Os01g05460	expressed protein	SYNONYMOUS_CODING
1	2585779													0	8	5.38922	-7.8678	0.00899	LOC_Os01g05480	expressed protein	SYNONYMOUS_CODING
1	2592229													0	2	25.1497	-3.7097	0.00606	LOC_Os01g05490	triosephosphate isomerase, cytosolic, putative, expressed	INTRON
1	2600251													0	15	19.7605	-6.9947	0.01137	LOC_Os01g05500	zinc finger protein, putative, expressed	INTRON
1	2617340													0	2	28.1437	1.12687	0.00049687	LOC_Os01g05510	expressed protein	INTRON
1	2618527													0	8	5.98802	-5.1723	0.00462	LOC_Os01g05510	expressed protein	INTRON
1	2627498													0	9	2.99401	-13.564	0.02066	0	Not found	INTERGENIC
1	2633626													0	1	23.3533	-2.4754	0.00199	LOC_Os01g05530	expressed protein	INTRON
1	2678840													0	18	5.98802	-9.2933	0.01599	0	Not found	INTERGENIC
1	2683580													0	4	39.521	-1.6931	0.00131	LOC_Os01g05620	NBS-LRR disease resistance protein, putative, expressed	SYNONYMOUS_CODING
1	2685047													0	5	39.521	-1.6931	0.00131	0	Not found	INTERGENIC
1	2690467													0	1	5.98802	5.54573	0.00455	LOC_Os01g05640	receptor-like protein kinase 5 precursor, putative, expressed	NON_SYNONYMOUS_CODING
1	2711034													0	1	8.98204	1.16611	0.00032615	LOC_Os01g05670	3-oxo-5-alpha-steroid 4-dehydrogenase, putative, expressed	SYNONYMOUS_CODING
1	2716827													0	4	47.3054	0.81047	0.00027205	0	Not found	INTERGENIC
1	2717831													0	5	4.79042	-5.5474	0.00463	0	Not found	INTERGENIC
1	2745322													0	11	12.5749	-2.9357	0.00381	LOC_Os01g05744	expressed protein	INTRON
1	2750720													0	4	41.9162	0.2142	1.8315e-05	0	Not found	INTERGENIC
1	2774279													0	5	39.521	0.60275	0.0001572	LOC_Os01g05800	inner membrane protein, putative, expressed	UTR_3_PRIME: 574 bases from CDS
1	2803269													0	6	46.1078	-1.0121	0.00042274	LOC_Os01g05840	oxidoreductase, short chain dehydrogenase/reductase family domain containing family, expressed	INTRON
1	2806764													0	4	40.1198	1.31532	0.00079351	LOC_Os01g05860	PPR repeat domain containing protein, putative, expressed	SYNONYMOUS_CODING
1	2812381													0	7	38.3234	0.18294	1.4824e-05	LOC_Os01g05870	receptor kinase, putative, expressed	NON_SYNONYMOUS_CODING
1	2831348													0	8	46.1078	-1.0121	0.00042274	LOC_Os01g05900	Core histone H2A/H2B/H3/H4 domain containing protein, putative, expressed	INTRON
1	2834157													0	5	46.1078	-1.0121	0.00042274	LOC_Os01g05900	Core histone H2A/H2B/H3/H4 domain containing protein, putative, expressed	INTRON
1	2837692													0	9	45.509	-1.0439	0.00045545	LOC_Os01g05900	Core histone H2A/H2B/H3/H4 domain containing protein, putative, expressed	INTRON
1	2840162													0	9	46.7066	-0.5489	0.00013219	LOC_Os01g05960	receptor kinase, putative, expressed	NON_SYNONYMOUS_CODING
1	2842082													0	12	47.3054	-2.0388	0.00182	LOC_Os01g05960	receptor kinase, putative, expressed	NON_SYNONYMOUS_CODING
1	2845867													0	8	45.509	-1.0439	0.00045545	LOC_Os01g05970	OsFBO1 - F-box and other domain containing protein, expressed	INTRON
1	2854835													0	10	40.7186	-0.56619	0.00011484	LOC_Os01g05970	OsFBO1 - F-box and other domain containing protein, expressed	INTRON
1	2876580													0	0	2.99401	-12.093	0.01209	0	Not found	INTERGENIC
1	2880907													0	0	3.59281	-11.98	0.01441	LOC_Os01g06020	aspartyl-tRNA synthetase, putative, expressed	INTRON
1	2886293													0	10	40.7186	-0.56619	0.00011484	LOC_Os01g06030	expressed protein	NON_SYNONYMOUS_CODING
1	2893888													0	11	14.9701	6.76464	0.01497	LOC_Os01g06050	expressed protein	SYNONYMOUS_CODING
1	2978861													0	0	8.98204	-0.40165	2.401e-05	LOC_Os01g06270	expressed protein	INTRON
1	3004948													0	0	7.18563	6.43054	0.00566	LOC_Os01g06320	MYB family transcription factor, putative, expressed	SYNONYMOUS_CODING
1	3055760													0	0	8.38323	2.92381	0.00125	LOC_Os01g06490	OsSCP1 - Putative Serine Carboxypeptidase homologue, expressed	NON_SYNONYMOUS_CODING
1	3074263													0	1	4.79042	14.6318	0.0226	0	Not found	INTERGENIC
1	3085251													0	0	8.38323	2.92381	0.00125	0	Not found	INTERGENIC
1	3089220													0	0	10.1796	3.69094	0.00239	LOC_Os01g06550	NF-X1-type zinc finger protein, putative, expressed	INTRON
1	3102334													0	0	3.59281	11.697	0.00975	LOC_Os01g06590	zinc finger, C3HC4 type domain containing protein, expressed	UTR_5_PRIME: 169 bases from TSS
1	3111900													0	0	9.58084	3.15995	0.00165	LOC_Os01g06600	glutaryl-CoA dehydrogenase, mitochondrial precursor, putative, expressed	INTRON
1	3185908													0	0	9.58084	2.27039	0.00098958	0	Not found	INTERGENIC
1	3192896													0	0	5.98802	-4.9174	0.00305	0	Not found	INTERGENIC
1	3194927													0	0	6.58683	-3.5741	0.00176	0	Not found	INTERGENIC
1	3228987													0	1	5.98802	-4.9174	0.00305	0	Not found	INTERGENIC
1	3257503													0	1	26.3473	5.63179	0.00721	LOC_Os01g06876	Cf-2, putative, expressed	NON_SYNONYMOUS_CODING
1	3273719													0	0	7.78443	1.32006	0.00028748	LOC_Os01g06900	verticillium wilt disease resistance protein Ve2, putative, expressed	NON_SYNONYMOUS_CODING
1	3318481													0	7	31.1377	5.9163	0.01107	0	Not found	INTERGENIC
1	3345638													0	0	6.58683	1.87287	0.00048603	LOC_Os01g07110	BRCA2 repeat family protein, expressed	INTRON
1	3406941													0	11	2.99401	13.7662	0.02341	LOC_Os01g07212	staphylococcal nuclease homologue, putative, expressed	INTRON
1	3438979													0	9	41.9162	-0.2993	5.4791e-05	0	Not found	INTERGENIC
1	3459170													0	9	29.3413	-4.4541	0.0045	LOC_Os01g07330	expressed protein	NON_SYNONYMOUS_CODING
1	3465661													0	7	26.3473	-5.4991	0.00655	LOC_Os01g07340	pentatricopeptide, putative, expressed	SYNONYMOUS_CODING
1	3471520													0	16	38.9222	-1.0292	0.00057919	LOC_Os01g07350	transposon protein, putative, unclassified, expressed	INTRON
1	3485387													0	1	8.98204	2.04395	0.0011	0	Not found	INTERGENIC
1	3516676													0	41	25.7485	-5.2695	0.0126	LOC_Os01g07420	hydrolase, alpha/beta fold family protein, putative, expressed	UTR_3_PRIME: 330 bases from CDS
1	3577960													0	23	40.1198	-4.0907	0.0079	LOC_Os01g07500	alliin lyase precursor, putative, expressed	UTR_3_PRIME: 29 bases from CDS
1	3630363													0	22	11.976	-7.5332	0.01265	0	Not found	INTERGENIC
1	3653093													0	0	7.78443	-1.933	0.00085763	LOC_Os01g07600	expressed protein	SYNONYMOUS_CODING
1	3669964													0	0	2.39521	-8.0993	0.00393	LOC_Os01g07630	BRASSINOSTEROID INSENSITIVE 1-associated receptor kinase 1 precursor, putative, expressed	INTRON
1	3675146													0	5	9.58084	-7.1377	0.0085	0	Not found	INTERGENIC
1	3677253													0	19	10.7784	-8.8437	0.01543	LOC_Os01g07640	ankyrin, putative, expressed	INTRON
1	3682558													0	15	16.7665	-4.6603	0.00709	0	Not found	INTERGENIC
1	3688440													0	0	5.98802	1.33445	0.00030245	0	Not found	INTERGENIC
1	3707663													0	24	16.7665	9.74025	0.024	LOC_Os01g07720	dolichyl-P-Man Man-PP-dolichyl mannosyltransferase, putative, expressed	INTRON
1	3721374													0	17	11.3772	-6.9667	0.01031	LOC_Os01g07750	expressed protein	INTRON
1	3821756													0	21	15.5689	9.88417	0.02323	LOC_Os01g07910	NADH-cytochrome b5 reductase, putative, expressed	INTRON
1	3823559													0	21	15.5689	9.88417	0.02323	LOC_Os01g07910	NADH-cytochrome b5 reductase, putative, expressed	INTRON
1	3841103													0	35	16.1677	10.1413	0.02582	0	Not found	INTERGENIC
1	3923729													0	1	28.7425	3.29255	0.00294	0	Not found	INTERGENIC
1	3926741													0	7	23.9521	3.61787	0.00485	0	Not found	INTERGENIC
1	3946682													0	8	19.1617	5.78815	0.00904	0	Not found	INTERGENIC
1	3969311													0	12	5.98802	-11.006	0.01798	0	Not found	INTERGENIC
1	4072962								1					0	4	7.78443	-3.0179	0.00164	0	Not found	INTERGENIC
1	4101969								1					0	0	2.39521	-2.8924	0.00051834	0	Not found	INTERGENIC
1	4130649								1					0	16	22.7545	3.77678	0.0068	0	Not found	INTERGENIC
1	4153223								1					0	17	8.98204	-6.0815	0.00697	LOC_Os01g08440	UDP-glucoronosyl and UDP-glucosyl transferase domain containing protein, expressed	NON_SYNONYMOUS_CODING
1	4167831								1					0	12	22.1557	5.60808	0.01167	LOC_Os01g08460	TMS membrane protein/tumour differentially expressed protein, putative, expressed	INTRON
1	4209826								1					0	3	8.98204	-3.2265	0.0018	LOC_Os01g08510	MAR-binding filament-like protein 1, putative, expressed	NON_SYNONYMOUS_CODING
1	4259264								1					0	0	2.39521	9.87862	0.00691	LOC_Os01g08560	DnaK family protein, putative, expressed	UTR_3_PRIME: 70 bases from CDS
1	4278067								1					0	1	8.38323	1.64418	0.00046636	0	Not found	INTERGENIC
1	4294939								1					0	0	13.1737	1.71289	0.00090528	0	Not found	INTERGENIC
1	4390644								1					0	1	3.59281	9.33438	0.00864	LOC_Os01g08750	expressed protein	INTRON
1	4423847								1					0	16	11.3772	-2.308	0.00128	0	Not found	INTERGENIC
1	4438021								1					0	66	40.1198	-4.1982	0.00674	0	Not found	INTERGENIC
1	4446543								1					0	4	26.3473	3.2233	0.00538	LOC_Os01g08850	expressed protein	INTRON
1	4510775								1					0	16	14.9701	-0.37004	4.6604e-05	LOC_Os01g08990	expressed protein	SYNONYMOUS_CODING
1	4518311								1					0	1	7.18563	-0.2162	9.4178e-06	LOC_Os01g09000	glutaminyl-tRNA synthetase, putative, expressed	SYNONYMOUS_CODING
1	4520949								1					0	0	3.59281	5.92072	0.00432	0	Not found	INTERGENIC
1	4536909								1					0	8	15.5689	0.05111	9.6522e-07	LOC_Os01g09020	WD domain, G-beta repeat domain containing protein, expressed	INTRON
1	4540414								1					0	0	9.58084	2.34432	0.00135	0	Not found	INTERGENIC
1	4541770								1					0	0	8.98204	1.78745	0.00071483	0	Not found	INTERGENIC
1	4587917								1					0	0	14.9701	0.70815	0.00016427	0	Not found	INTERGENIC
1	4589602								1					0	3	14.3713	3.82905	0.00468	0	Not found	INTERGENIC
1	4620356								1					0	0	13.7725	0.89027	0.0002336	0	Not found	INTERGENIC
1	4623254								1					0	1	14.3713	0.1912	1.1211e-05	LOC_Os01g09200	AGC_AGC_other_NDRh_TRCd.1 - ACG kinases include homologs to PKA, PKG and PKC, expressed	NON_SYNONYMOUS_CODING
1	4635289								1					0	1	10.1796	0.16958	8.0896e-06	0	Not found	INTERGENIC
1	4729874								1					0	0	10.1796	0.27713	1.9953e-05	LOC_Os01g09300	oxidoreductase, putative, expressed	INTRON
1	4765339								1					0	10	15.5689	0.55258	9.877e-05	LOC_Os01g09370	ankyrin repeat domain-containing protein 28, putative, expressed	INTRON
1	4772292								1					0	6	28.7425	2.38586	0.00242	LOC_Os01g09384	ankyrin repeat domain containing protein, putative, expressed	INTRON
1	4794567								1					0	4	16.7665	0.6196	0.00015458	LOC_Os01g09410	expressed protein	INTRON
1	4796808								1					0	1	16.1677	2.23332	0.00187	LOC_Os01g09420	expressed protein	INTRON
1	4829632								1					0	1	13.1737	-2.1777	0.00091965	0	Not found	INTERGENIC
1	5024829								1					0	0	2.39521	2.39468	0.00042798	LOC_Os01g09750	RNA methyltransferase protein, putative, expressed	NON_SYNONYMOUS_CODING
1	5030522								1					0	12	13.7725	-4.0786	0.00433	LOC_Os01g09760	DIRP family protein, putative, expressed	NON_SYNONYMOUS_CODING
1	5052667								1					0	9	24.5509	-5.7984	0.01321	0	Not found	INTERGENIC
1	5054027								1					0	9	26.9461	-5.5101	0.0114	LOC_Os01g09790	IQ calmodulin-binding motif domain containing protein, expressed	INTRON
1	5104044								1					0	0	14.9701	-3.8646	0.00278	LOC_Os01g09850	ZOS1-04 - C2H2 zinc finger protein, expressed	INTRON
1	5124648								1					0	0	14.9701	-5.5296	0.00664	0	Not found	INTERGENIC
1	5131437								1					0	0	14.9701	-3.8176	0.00333	0	Not found	INTERGENIC
1	5138715								1					0	1	15.5689	-3.2183	0.00228	LOC_Os01g09890	translation initiation factor SUI1, putative, expressed	UTR_3_PRIME: 72 bases from CDS
1	5140272								1					0	1	15.5689	-3.2183	0.00228	LOC_Os01g09890	translation initiation factor SUI1, putative, expressed	INTRON
1	5152259								1					0	4	29.9401	-4.2378	0.00682	0	Not found	INTERGENIC
1	5209989								1					0	22	14.9701	-7.1835	0.01056	0	Not found	INTERGENIC
1	5212529								1					0	29	15.5689	-6.255	0.00911	LOC_Os01g10000	expressed protein	INTRON
1	5267962								1					0	3	31.1377	3.88586	0.00557	0	Not found	INTERGENIC
1	5288679								1					0	55	35.3293	-5.4523	0.01755	LOC_Os01g10130	RNA-dependent RNA polymerase, putative, expressed	NON_SYNONYMOUS_CODING
1	5307304								1					0	63	36.5269	-6.0295	0.01873	0	Not found	INTERGENIC
1	5323133								1					0	2	3.59281	14.8303	0.02322	0	Not found	INTERGENIC
1	5341834								1					0	33	49.1018	5.62394	0.01699	0	Not found	INTERGENIC
1	5343666								1					0	44	30.5389	7.09427	0.01904	0	Not found	INTERGENIC
1	5351691						1		1					1	86	34.1317	9.488	0.04451	0	Not found	INTERGENIC
1	5365906								1					0	31	45.509	-4.7858	0.01547	0	Not found	INTERGENIC
1	5439337								1					0	30	49.7006	-4.1667	0.01104	LOC_Os01g10340	expressed protein	INTRON
1	5489644								1					0	1	19.7605	-6.5583	0.0143	0	Not found	INTERGENIC
1	5501757								1					0	1	23.3533	-2.928	0.00336	0	Not found	INTERGENIC
1	5548369								1					0	4	22.7545	-1.1986	0.0005552	0	Not found	INTERGENIC
1	5549586								1					0	4	22.7545	-1.1986	0.0005552	0	Not found	INTERGENIC
1	5555872								1					0	9	39.521	-4.8976	0.00983	0	Not found	INTERGENIC
1	5560860								1					0	0	6.58683	1.87538	0.00076886	LOC_Os01g10504	OsMADS3 - MADS-box family gene with MIKCc type-box, expressed	INTRON
1	5571855								1					0	3	32.9341	4.03031	0.00881	0	Not found	INTERGENIC
1	5589308								1					0	0	20.9581	-7.5191	0.01598	0	Not found	INTERGENIC
1	5692873								1					0	19	23.9521	5.77299	0.01447	0	Not found	INTERGENIC
1	5720319								1					0	0	23.3533	-4.4436	0.0041	LOC_Os01g10690	POLD3 - Putative DNA polymerase delta complex subunit, expressed	SYNONYMOUS_CODING
1	5721734								1					0	0	7.78443	7.20675	0.00858	LOC_Os01g10690	POLD3 - Putative DNA polymerase delta complex subunit, expressed	NON_SYNONYMOUS_CODING
1	5726680								1					0	0	5.38922	2.40853	0.00064853	0	Not found	INTERGENIC
1	5730221								1					0	4	27.5449	-0.61714	0.00019983	0	Not found	INTERGENIC
1	5744328								1					0	15	41.9162	1.51865	0.00105	0	Not found	INTERGENIC
1	5749407								1					0	1	31.7365	-1.8261	0.00142	0	Not found	INTERGENIC
1	5762097								1					0	4	34.1317	-1.6874	0.00082364	LOC_Os01g10790	WD domain, G-beta repeat domain containing protein, expressed	SYNONYMOUS_CODING
1	5763894													0	0	3.59281	0.20637	3.5191e-06	LOC_Os01g10790	WD domain, G-beta repeat domain containing protein, expressed	INTRON
1	5768517													0	0	3.59281	0.20637	3.5191e-06	LOC_Os01g10810	rho termination factor, N-terminal domain containing protein, expressed	INTRON
1	5811705													0	6	35.3293	-0.8231	0.00030399	0	Not found	INTERGENIC
1	5815041													0	0	8.38323	2.50594	0.00116	LOC_Os01g10900	MRH1, putative, expressed	UTR_3_PRIME: 46 bases from CDS
1	5837629													0	4	32.3353	-1.7661	0.00124	LOC_Os01g10950	peptide-N4-asparagine amidase A, putative, expressed	UTR_3_PRIME: 243 bases from CDS
1	5857866													0	1	24.5509	-6.0643	0.00944	LOC_Os01g10980	auxin-induced protein 5NG4, putative, expressed	SYNONYMOUS_CODING
1	5877973													0	6	48.503	-1.7686	0.00159	0	Not found	INTERGENIC
1	5882800													0	2	26.9461	-4.4198	0.00549	0	Not found	INTERGENIC
1	5886625													0	2	23.9521	-6.9465	0.01091	0	Not found	INTERGENIC
1	5933541													0	1	24.5509	-7.7552	0.01464	LOC_Os01g11110	14-3-3 protein, putative, expressed	INTRON
1	5947671													0	0	35.3293	1.07617	0.00051878	LOC_Os01g11130	RNA recognition motif containing protein, putative, expressed	INTRON
1	5969046													0	1	35.3293	1.07617	0.00051878	LOC_Os01g11150	gibberellin 2-beta-dioxygenase, putative, expressed	SYNONYMOUS_CODING
1	5972827													0	1	27.5449	-5.2724	0.00821	0	Not found	INTERGENIC
1	5985851													0	3	25.1497	-8.5719	0.01883	0	Not found	INTERGENIC
1	6019598													0	0	8.98204	4.22929	0.00227	LOC_Os01g11250	potassium channel KAT1, putative, expressed	SYNONYMOUS_CODING
1	6085679													0	4	20.3593	3.87221	0.00534	0	Not found	INTERGENIC
1	6103586													0	2	23.9521	-6.7572	0.01163	0	Not found	INTERGENIC
1	6106265													0	4	23.3533	-7.964	0.01792	0	Not found	INTERGENIC
1	6125398													0	2	20.3593	3.18002	0.00339	LOC_Os01g11370	ATP-dependent RNA helicase, putative, expressed	UTR_3_PRIME: 285 bases from CDS
1	6159394													0	3	33.5329	4.86707	0.00966	0	Not found	INTERGENIC
1	6213139													0	0	25.1497	-6.8751	0.01296	0	Not found	INTERGENIC
1	6233268													0	0	6.58683	3.54572	0.00191	0	Not found	INTERGENIC
1	6248678													0	2	46.1078	0.52953	0.00014168	LOC_Os01g11580	bromodomain containing protein, expressed	SYNONYMOUS_CODING
1	6274246													0	2	33.5329	3.63591	0.00483	0	Not found	INTERGENIC
1	6304539													0	0	10.7784	-2.5466	0.00111	0	Not found	INTERGENIC
1	6338180													0	0	26.9461	-2.7117	0.00214	0	Not found	INTERGENIC
1	6345395													0	0	6.58683	3.54572	0.00191	0	Not found	INTERGENIC
1	6355944													0	0	10.7784	-2.5466	0.00111	LOC_Os01g11740	GDSL-like lipase/acylhydrolase, putative, expressed	INTRON
1	6360445													0	3	4.79042	-6.6201	0.00349	0	Not found	INTERGENIC
1	6366619													0	2	4.79042	-6.6201	0.00349	LOC_Os01g11760	GDSL-like lipase/acylhydrolase, putative, expressed	INTRON
1	6377146													0	4	4.79042	-6.6201	0.00349	0	Not found	INTERGENIC
1	6393158													0	1	20.9581	2.27177	0.00171	0	Not found	INTERGENIC
1	6397366													0	1	25.1497	1.8203	0.00128	0	Not found	INTERGENIC
1	6404307													0	2	25.1497	4.5816	0.00788	LOC_Os01g11850	expressed protein	INTRON
1	6434644													0	4	24.5509	4.97157	0.00849	LOC_Os01g11880	DJ-1 family protein, putative, expressed	INTRON
1	6467542													0	0	2.99401	14.5487	0.01302	0	Not found	INTERGENIC
1	6493089													0	0	26.3473	6.58587	0.01242	0	Not found	INTERGENIC
1	6501349													0	1	33.5329	2.75281	0.00286	LOC_Os01g11946	ABC transporter, ATP-binding protein, putative, expressed	INTRON
1	6507306													0	1	29.3413	2.95809	0.00294	0	Not found	INTERGENIC
1	6532728													0	4	34.7305	5.07109	0.01026	0	Not found	INTERGENIC
1	6560309													0	5	31.1377	7.72554	0.02021	0	Not found	INTERGENIC
1	6563663													0	1	26.9461	8.6431	0.02217	0	Not found	INTERGENIC
1	6567235													0	4	35.3293	5.23644	0.01116	LOC_Os01g12070	endoglucanase precursor, putative, expressed	INTRON
1	6571552													0	3	26.9461	8.6431	0.02217	0	Not found	INTERGENIC
1	6573973													0	9	35.3293	5.23644	0.01116	LOC_Os01g12080	plant-specific domain TIGR01589 family protein, putative, expressed	SYNONYMOUS_CODING
1	6578150													0	16	34.7305	7.82666	0.02423	0	Not found	INTERGENIC
1	6585910													0	0	28.1437	-6.7441	0.01089	LOC_Os01g12090	ribosomal protein S6 family protein, putative, expressed	INTRON
1	6587182													0	8	18.5629	-0.22563	9.2993e-06	LOC_Os01g12100	expressed protein	UTR_3_PRIME: 163 bases from CDS
1	6613184													0	11	46.1078	-3.7212	0.00466	LOC_Os01g12130	nodulin MtN3 family protein, putative, expressed	SYNONYMOUS_CODING
1	6639393													0	9	26.3473	-1.4225	0.00058336	0	Not found	INTERGENIC
1	6641644													0	13	6.58683	-13.706	0.02317	0	Not found	INTERGENIC
1	6664743													0	0	19.1617	-4.3334	0.00383	LOC_Os01g12220	uncharacterized protein family UPF0016 domain containing protein, expressed	SYNONYMOUS_CODING
1	6675403													0	0	29.9401	6.36223	0.0117	0	Not found	INTERGENIC
1	6683973													0	10	28.1437	-0.40394	7.1723e-05	0	Not found	INTERGENIC
1	6712249													0	2	25.7485	3.48961	0.0031	LOC_Os01g12290	S-locus lectin protein kinase family protein, putative, expressed	SYNONYMOUS_CODING
1	6733475													0	30	48.503	1.2252	0.00044125	LOC_Os01g12330	expressed protein	INTRON
1	6811073													0	10	19.1617	1.16429	0.00044247	0	Not found	INTERGENIC
1	6816036													0	0	22.1557	-5.3019	0.00539	0	Not found	INTERGENIC
1	6823399													0	0	22.1557	-5.3019	0.00539	0	Not found	INTERGENIC
1	6847367													0	0	22.1557	-5.3019	0.00539	0	Not found	INTERGENIC
1	6848996													0	1	32.3353	0.85666	0.00023065	0	Not found	INTERGENIC
1	6891099													0	0	5.98802	-1.9879	0.00048984	LOC_Os01g12530	smr domain containing protein, expressed	INTRON
1	6900133													0	0	28.7425	2.725	0.00214	LOC_Os01g12540	GTPase of unknown function domain containing protein, putative, expressed	SYNONYMOUS_CODING
1	6970700													0	0	22.1557	-5.3019	0.00539	0	Not found	INTERGENIC
1	6984277													0	0	22.7545	-5.4179	0.00556	LOC_Os01g12670	expressed protein	INTRON
1	7005675													0	1	23.3533	-4.644	0.00471	0	Not found	INTERGENIC
1	7013018													0	1	23.3533	-4.644	0.00471	0	Not found	INTERGENIC
1	7015263													0	0	26.9461	-2.8438	0.00299	LOC_Os01g12700	MYB family transcription factor, putative	INTRON
1	7028607													0	3	43.7126	0.268	3.5494e-05	LOC_Os01g12710	oxidoreductase, short chain dehydrogenase/reductase family domain containing protein, expressed	INTRON
1	7119061													0	7	25.1497	-2.4183	0.00212	LOC_Os01g12860	MYB family transcription factor, putative, expressed	INTRON
1	7125225													0	6	25.1497	-2.4183	0.00212	0	Not found	INTERGENIC
1	7126796													0	5	25.1497	-2.4183	0.00212	LOC_Os01g12870	eukaryotic translation initiation factor 3 subunit E-interacting protein, putative, expressed	INTRON
1	7130144													0	1	16.7665	1.23989	0.00023548	LOC_Os01g12880	VHS and GAT domain containing protein, expressed	INTRON
1	7150274													0	1	16.7665	1.23989	0.00023548	0	Not found	INTERGENIC
1	7228800													0	0	14.9701	-2.4297	0.00086856	0	Not found	INTERGENIC
1	7233318													0	10	17.9641	-2.2278	0.00176	0	Not found	INTERGENIC
1	7246880													0	50	36.5269	-4.9598	0.0089	0	Not found	INTERGENIC
1	7254095													0	18	18.5629	-3.2975	0.0038	LOC_Os01g13030	OsIAA3 - Auxin-responsive Aux/IAA gene family member, expressed	INTRON
1	7258509													0	17	17.9641	-6.3498	0.00879	0	Not found	INTERGENIC
1	7276049													0	42	36.5269	-3.2709	0.00365	LOC_Os01g13070	expressed protein	NON_SYNONYMOUS_CODING
1	7283504													0	6	19.1617	0.59876	0.00010759	LOC_Os01g13090	nucleic acid binding protein, putative, expressed	SYNONYMOUS_CODING
1	7290112													0	26	36.5269	-1.7459	0.00102	LOC_Os01g13100	KH domain containing protein, putative, expressed	INTRON
1	7299003													0	0	16.7665	-2.0057	0.00079437	0	Not found	INTERGENIC
1	7327129													0	0	14.3713	-0.40828	3.545e-05	LOC_Os01g13150	metallo-beta-lactamase family protein, putative, expressed	SYNONYMOUS_CODING
1	7330923													0	2	17.9641	1.44676	0.00075984	LOC_Os01g13150	metallo-beta-lactamase family protein, putative, expressed	NON_SYNONYMOUS_CODING
1	7338208													0	2	17.9641	1.44676	0.00075984	LOC_Os01g13160	expressed protein	SYNONYMOUS_CODING
1	7349779													0	0	14.3713	-0.40828	3.545e-05	LOC_Os01g13190	histidinol dehydrogenase, chloroplast precursor, putative, expressed	NON_SYNONYMOUS_CODING
1	7366464													0	1	15.5689	0.81031	0.00016112	0	Not found	INTERGENIC
1	7415556													0	0	15.5689	0.81031	0.00016112	0	Not found	INTERGENIC
1	7434726													0	0	15.5689	0.81031	0.00016112	0	Not found	INTERGENIC
1	7438779													0	2	14.9701	0.83455	0.00015502	LOC_Os01g13350	25.3 kDa vesicle transport protein, putative, expressed	UTR_3_PRIME: 948 bases from CDS
1	7442360													0	0	14.9701	0.83455	0.00015502	LOC_Os01g13350	25.3 kDa vesicle transport protein, putative, expressed	INTRON
1	7461332													0	0	15.5689	0.81031	0.00016112	LOC_Os01g13404	ATP binding protein, putative, expressed	INTRON
1	7465212													0	0	15.5689	0.81031	0.00016112	LOC_Os01g13404	ATP binding protein, putative, expressed	UTR_5_PRIME: 27 bases from TSS
1	7473371													0	1	16.7665	-1.2593	0.00043398	0	Not found	INTERGENIC
1	7480323													0	0	17.3653	0.3671	3.2591e-05	LOC_Os01g13430	importin-alpha re-exporter, putative, expressed	SYNONYMOUS_CODING
1	7721611													0	2	12.5749	1.24474	0.00042294	LOC_Os01g13770	DUF250 domain containing protein, putative, expressed	INTRON
1	7723691													0	1	12.5749	1.24474	0.00042294	0	Not found	INTERGENIC
1	7732447													0	7	8.98204	9.1061	0.01772	0	Not found	INTERGENIC
1	7769520													0	3	11.976	2.14695	0.00116	0	Not found	INTERGENIC
1	7778290													0	0	4.79042	-1.2737	0.00022192	0	Not found	INTERGENIC
1	7880712													0	25	10.1796	-7.678	0.01756	LOC_Os01g14080	lipase class 3 family protein, putative, expressed	SYNONYMOUS_CODING
1	7920930													0	2	7.18563	1.56322	0.00035895	0	Not found	INTERGENIC
1	8043827													0	0	7.78443	1.77248	0.00050285	0	Not found	INTERGENIC
1	8142190													0	3	5.98802	-4.1483	0.002	0	Not found	INTERGENIC
1	8176888													0	1	8.98204	-0.27318	1.0491e-05	LOC_Os01g14590	pathogen-related protein, putative, expressed	NON_SYNONYMOUS_CODING
1	8190598													0	1	9.58084	2.34352	0.00108	LOC_Os01g14620	expressed protein	SYNONYMOUS_CODING
1	8199002													0	0	8.98204	2.89454	0.00144	0	Not found	INTERGENIC
1	8206901													0	1	8.98204	2.89454	0.00144	LOC_Os01g14670	Cupin domain containing protein, expressed	UTR_5_PRIME: 32 bases from TSS
1	8209505													0	3	8.98204	2.89454	0.00144	0	Not found	INTERGENIC
1	8213186													0	1	8.98204	2.89454	0.00144	LOC_Os01g14690	Lg106, putative, expressed	INTRON
1	8225564													0	0	8.98204	2.89454	0.00144	0	Not found	INTERGENIC
1	8231762													0	0	8.98204	2.89454	0.00144	0	Not found	INTERGENIC
1	8289616													0	0	8.98204	2.89454	0.00144	0	Not found	INTERGENIC
1	8318216													0	6	6.58683	-3.2904	0.0014	0	Not found	INTERGENIC
1	8384081													0	4	6.58683	-3.2904	0.0014	LOC_Os01g14950	importin subunit alpha, putative, expressed	SYNONYMOUS_CODING
1	8401394													0	1	7.18563	-2.0587	0.00065222	LOC_Os01g14990	GCRP6 - Glycine and cysteine rich family protein precursor, putative, expressed	UTR_3_PRIME: 154 bases from CDS
1	8407337													0	0	6.58683	-1.1444	0.00021603	LOC_Os01g15000	lipase, putative, expressed	INTRON
1	8417539													0	3	7.18563	-2.0587	0.00065222	LOC_Os01g15010	miro, putative, expressed	INTRON
1	8451681													0	9	8.98204	-6.0576	0.00728	0	Not found	INTERGENIC
1	8555615													0	13	8.98204	-6.0576	0.00728	LOC_Os01g15290	ribosomal L18p/L5e family protein, putative, expressed	NON_SYNONYMOUS_CODING
1	8566429													0	12	8.98204	-6.0576	0.00728	LOC_Os01g15300	zinc finger helicase family protein, putative, expressed	SYNONYMOUS_CODING
1	8571731													0	12	8.98204	-6.0576	0.00728	LOC_Os01g15310	LSM domain containing protein, expressed	INTRON
1	8594048													0	4	7.78443	3.65624	0.00264	LOC_Os01g15350	zinc finger C-x8-C-x5-C-x3-H type family protein, expressed	UTR_3_PRIME: 366 bases from CDS
1	8673262													0	5	17.9641	-1.7634	0.0012	0	Not found	INTERGENIC
1	8697624													0	2	17.9641	-0.49368	8.3847e-05	LOC_Os01g15480	EMB3013, putative, expressed	INTRON
1	8704442													0	8	19.1617	1.58594	0.00087639	LOC_Os01g15490	phosphoadenosine phosphosulfate, putative, expressed	INTRON
1	8710136													0	2	17.9641	-0.49368	8.3847e-05	0	Not found	INTERGENIC
1	8712911													0	2	17.9641	-0.49368	8.3847e-05	0	Not found	INTERGENIC
1	8813546													0	1	47.3054	0.05595	1.5399e-06	0	Not found	INTERGENIC
1	8828234													0	1	7.18563	0.49263	6.1624e-05	0	Not found	INTERGENIC
1	8899855													0	17	42.515	3.21145	0.0051	LOC_Os01g15790	expressed protein	UTR_3_PRIME: 89 bases from CDS
1	8918232													0	41	19.7605	5.81591	0.01447	LOC_Os01g15830	peroxidase precursor, putative, expressed	INTRON
1	8926529													0	5	23.3533	-2.5573	0.00251	LOC_Os01g15850	expressed protein	INTRON
1	8951604													0	44	19.7605	5.81591	0.01447	LOC_Os01g15900	expressed protein	INTRON
1	8962990													0	8	22.7545	-3.5401	0.00456	LOC_Os01g15910	UTP--glucose-1-phosphate uridylyltransferase, putative, expressed	INTRON
1	8971360													0	7	22.7545	-3.5401	0.00456	0	Not found	INTERGENIC
1	9016351													0	9	28.1437	2.70963	0.00381	LOC_Os01g16010	BCAS2 protein, putative, expressed	UTR_3_PRIME: 78 bases from CDS
1	9020094													0	8	28.1437	2.70963	0.00381	LOC_Os01g16030	ADP-ribosylation factor, putative, expressed	SYNONYMOUS_CODING
1	9049547													0	4	20.9581	-3.1961	0.00341	0	Not found	INTERGENIC
1	9056785													0	6	28.7425	3.24091	0.00554	0	Not found	INTERGENIC
1	9084085													0	7	49.7006	0.87988	0.00040812	0	Not found	INTERGENIC
1	9151725													0	3	2.99401	-14.299	0.02319	0	Not found	INTERGENIC
1	9197922													0	4	8.98204	2.05978	0.00096745	LOC_Os01g16240	OsCam1-3 - Calmodulin, expressed	INTRON
1	9208417													0	3	8.98204	2.05978	0.00096745	LOC_Os01g16260	major facilitator superfamily antiporter, putative, expressed	INTRON
1	9260434													0	4	19.7605	-0.91803	0.00035515	LOC_Os01g16330	OsRhmbd2 - Putative Rhomboid homologue, expressed	INTRON
1	9262733													0	6	31.1377	-2.6441	0.00404	LOC_Os01g16330	OsRhmbd2 - Putative Rhomboid homologue, expressed	INTRON
1	9275391													0	9	12.5749	1.43521	0.00059363	LOC_Os01g16354	rab GDP dissociation inhibitor alpha, putative, expressed	UTR_3_PRIME: 645 bases from CDS
1	9325612													0	4	10.7784	-3.84	0.00416	LOC_Os01g16430	cysteine proteinase inhibitor precursor protein, putative, expressed	UTR_3_PRIME: 331 bases from CDS
1	9394261													0	2	8.38323	-7.911	0.00933	0	Not found	INTERGENIC
1	9454376													0	16	19.1617	-5.0879	0.01036	0	Not found	INTERGENIC
1	9522988													0	17	17.9641	-5.471	0.01088	0	Not found	INTERGENIC
1	9556992													0	12	18.5629	-3.5333	0.00478	0	Not found	INTERGENIC
1	9634997													0	3	11.3772	-3.9579	0.00463	LOC_Os01g16870	argonaute, putative, expressed	SYNONYMOUS_CODING
1	9705902													0	2	7.78443	-8.178	0.00865	LOC_Os01g16970	glucosidase II beta subunit-like domain containing protein, expressed	INTRON
1	9717336													0	6	10.7784	-5.0698	0.00715	0	Not found	INTERGENIC
1	9736578													0	26	17.3653	6.31626	0.01476	LOC_Os01g17000	expressed protein	NON_SYNONYMOUS_CODING
1	9738050													0	1	7.18563	-6.9847	0.00621	LOC_Os01g17000	expressed protein	UTR_3_PRIME: 405 bases from CDS
1	9808620													0	22	17.9641	5.63346	0.01163	0	Not found	INTERGENIC
1	9847714													0	17	17.3653	5.09002	0.00892	LOC_Os01g17130	retrotransposon protein, putative, Ty3-gypsy subclass, expressed	SYNONYMOUS_CODING
1	9893052													0	6	26.9461	5.54541	0.0096	LOC_Os01g17214	major facilitator superfamily antiporter, putative, expressed	INTRON
1	10004279													0	6	14.9701	3.89513	0.00444	0	Not found	INTERGENIC
1	10062092													0	4	23.3533	4.21575	0.00589	LOC_Os01g17990	expressed protein	SYNONYMOUS_CODING
1	10114405													0	6	25.7485	5.06707	0.00804	LOC_Os01g18060	sugar transporter superfamily, putative, expressed	UTR_3_PRIME: 176 bases from CDS
1	10149878													0	21	40.1198	4.1896	0.00906	LOC_Os01g18120	cinnamoyl CoA reductase, putative, expressed	NON_SYNONYMOUS_CODING
1	10221025													0	2	30.5389	3.33016	0.00397	0	Not found	INTERGENIC
1	10236843													0	5	28.7425	2.39526	0.00189	0	Not found	INTERGENIC
1	10246598													0	3	28.1437	0.89111	0.0002671	0	Not found	INTERGENIC
1	10280173													0	13	17.3653	-5.5222	0.00825	0	Not found	INTERGENIC
1	10299033													0	7	19.7605	-2.23	0.00093083	0	Not found	INTERGENIC
1	10337043													0	1	18.5629	-0.18304	5.6324e-06	LOC_Os01g18390	OsRCI2-1 - Putative low temperature and salt responsive protein, expressed	INTRON
1	10400455													0	1	16.1677	-1.938	0.00059842	0	Not found	INTERGENIC
1	10434040													0	9	19.1617	-7.6867	0.00988	0	Not found	INTERGENIC
1	10438928													0	1	16.7665	-0.8813	0.00016799	0	Not found	INTERGENIC
1	10484064													0	5	22.1557	4.09134	0.00374	0	Not found	INTERGENIC
1	10494267													0	2	14.3713	-3.3602	0.00182	LOC_Os01g18630	aspartic proteinase oryzasin-1 precursor, putative, expressed	INTRON
1	10661274													0	4	16.1677	-1.8272	0.00058609	0	Not found	INTERGENIC
1	10751098													0	0	6.58683	7.13699	0.00943	0	Not found	INTERGENIC
1	10806402													0	18	16.7665	-6.2941	0.0072	LOC_Os01g19130	protein phosphatase 2C, putative, expressed	INTRON
1	10847058													0	5	42.515	1.23368	0.00080979	0	Not found	INTERGENIC
1	10898473													0	13	43.7126	2.6658	0.00387	0	Not found	INTERGENIC
1	10947295													0	2	15.5689	5.16697	0.00944	0	Not found	INTERGENIC
1	11029282													0	7	8.38323	-8.3645	0.01328	LOC_Os01g19470	nodal modulator 1 precursor, putative, expressed	INTRON
1	11078438													0	8	34.1317	1.98629	0.0015	LOC_Os01g19529	pentatricopeptide, putative, expressed	SYNONYMOUS_CODING
1	11112366													0	5	44.3114	1.1824	0.00078198	LOC_Os01g19610	plant protein of unknown function domain containing protein, expressed	SYNONYMOUS_CODING
1	11130600													0	0	5.38922	13.7234	0.01972	LOC_Os01g19630	expressed protein	UTR_3_PRIME: 462 bases from CDS
1	11158380													0	6	7.78443	7.20135	0.0084	0	Not found	INTERGENIC
1	11166946													0	13	31.7365	2.62239	0.00282	0	Not found	INTERGENIC
1	11215460													0	0	25.7485	-1.3892	0.00060039	LOC_Os01g19760	expressed protein	INTRON
1	11218449													0	1	24.5509	-1.7931	0.00102	LOC_Os01g19760	expressed protein	INTRON
1	11222885													0	2	8.38323	0.6901	8.5289e-05	LOC_Os01g19770	mitochondrial import inner membrane translocase subunit Tim17, putative, expressed	INTRON
1	11226642													0	1	24.5509	2.39336	0.00165	0	Not found	INTERGENIC
1	11234409													0	9	32.3353	-2.672	0.0032	LOC_Os01g19800	zinc finger, C3HC4 type, putative, expressed	INTRON
1	11276185													0	1	5.98802	-2.0887	0.00056551	LOC_Os01g19870	hydrolase, acting on carbon-nitrogen, putative, expressed	INTRON
1	11412877													0	6	8.38323	0.58826	5.7704e-05	LOC_Os01g20110	expressed protein	SYNONYMOUS_CODING
1	11415119													0	5	24.5509	-3.7603	0.00672	LOC_Os01g20110	expressed protein	INTRON
1	11417556													0	1	22.7545	-1.8369	0.00145	LOC_Os01g20110	expressed protein	INTRON
1	11420767													0	0	7.18563	-3.919	0.00237	LOC_Os01g20110	expressed protein	UTR_3_PRIME: 54 bases from CDS
1	11438626													0	9	8.98204	-7.4409	0.01022	0	Not found	INTERGENIC
1	11451409													0	4	11.3772	-0.67228	0.0001333	0	Not found	INTERGENIC
1	11517761													0	0	23.3533	-1.7985	0.00143	LOC_Os01g20700	hypothetical protein	SYNONYMOUS_CODING
1	11521144													0	1	20.9581	-2.0921	0.0016	LOC_Os01g20700	hypothetical protein	NON_SYNONYMOUS_CODING
1	11572048													0	2	10.1796	-1.3945	0.00038038	0	Not found	INTERGENIC
1	11584177													0	4	22.1557	-3.374	0.00473	0	Not found	INTERGENIC
1	11594469													0	4	23.3533	-2.7898	0.00346	0	Not found	INTERGENIC
1	11611148													0	20	32.9341	-2.9314	0.00524	LOC_Os01g20830	heavy metal-associated domain containing protein, expressed	UTR_5_PRIME: 34 bases from TSS
1	11620028													0	0	13.1737	4.21421	0.00567	LOC_Os01g20840	lipase class 3 family protein, putative, expressed	SYNONYMOUS_CODING
1	11670766													0	13	11.3772	-4.0522	0.0037	0	Not found	INTERGENIC
1	11685408													0	0	6.58683	0.84362	0.00013051	0	Not found	INTERGENIC
1	11747889													0	14	19.7605	-2.1835	0.00181	LOC_Os01g21034	pectinesterase, putative, expressed	INTRON
1	11858604													0	0	4.79042	-8.1921	0.00752	LOC_Os01g21240	MLA6 protein, putative, expressed	NON_SYNONYMOUS_CODING
1	11866948													0	7	5.38922	13.6638	0.02795	0	Not found	INTERGENIC
1	11911566													0	5	15.5689	-0.88254	0.00025512	0	Not found	INTERGENIC
1	11981871													0	4	15.5689	-0.43748	6.7158e-05	LOC_Os01g21450	expressed protein	UTR_3_PRIME: 309 bases from CDS
1	12072513													0	26	5.38922	-15.54	0.0368	0	Not found	INTERGENIC
1	12078329													0	32	6.58683	-12.211	0.0255	LOC_Os01g21585	expressed protein	NON_SYNONYMOUS_CODING
1	12109845													0	15	7.78443	-9.9565	0.0183	LOC_Os01g21610	uncharacterized aarF domain-containing protein kinase 4, putative, expressed	SYNONYMOUS_CODING
1	12186475													0	5	5.38922	11.1659	0.01533	LOC_Os01g21710	plant protein of unknown function domain containing protein, expressed	INTRON
1	12189856													0	4	28.1437	0.92673	0.00048359	0	Not found	INTERGENIC
1	12224858													0	12	47.3054	-0.81974	0.00040558	0	Not found	INTERGENIC
1	12233936													0	5	45.509	0.77359	0.00033916	LOC_Os01g21810	expressed protein	INTRON
1	12246082													0	3	5.98802	6.17413	0.00494	LOC_Os01g21820	preprotein translocase subunit secA, chloroplast precursor, putative, expressed	INTRON
1	12269327													0	8	6.58683	8.04252	0.00884	0	Not found	INTERGENIC
1	12271575													0	1	20.3593	4.88827	0.00485	0	Not found	INTERGENIC
1	12392798													0	8	29.3413	1.22286	0.0008371	0	Not found	INTERGENIC
1	12427059													0	7	8.38323	-3.2166	0.00265	0	Not found	INTERGENIC
1	12560027													0	0	6.58683	8.43985	0.00698	0	Not found	INTERGENIC
1	12564709													0	1	7.18563	11.3372	0.01294	LOC_Os01g22352	peroxidase precursor, putative, expressed	INTRON
1	12578136													0	1	6.58683	8.43985	0.00698	0	Not found	INTERGENIC
1	12584284													0	0	6.58683	8.43985	0.00698	0	Not found	INTERGENIC
1	12588503													0	0	6.58683	8.43985	0.00698	LOC_Os01g22390	WD domain containing protein, putative, expressed	NON_SYNONYMOUS_CODING
1	12593391													0	1	7.18563	11.3372	0.01294	LOC_Os01g22390	WD domain containing protein, putative, expressed	UTR_5_PRIME: 164 bases from TSS
1	12628917													0	1	6.58683	8.43985	0.00698	LOC_Os01g22450	expressed protein	INTRON
1	12657320													0	0	6.58683	8.43985	0.00698	LOC_Os01g22520	dihydrolipoyl dehydrogenase 1, mitochondrial precursor, putative, expressed	INTRON
1	12727017													0	0	3.59281	-3.9709	0.00118	LOC_Os01g22630	ECT protein, putative, expressed	INTRON
1	12743900													0	15	17.9641	1.32366	0.00059321	LOC_Os01g22660	GDSL-like lipase/acylhydrolase, putative, expressed	INTRON
1	12804434													0	4	19.1617	2.52492	0.00171	0	Not found	INTERGENIC
1	12809994													0	54	33.5329	-5.6119	0.01564	LOC_Os01g22780	GDSL-like lipase/acylhydrolase, putative, expressed	SYNONYMOUS_CODING
1	12850992													0	0	5.38922	-9.0921	0.01126	LOC_Os01g22870	expressed protein	INTRON
1	12872072													0	2	23.3533	-3.6164	0.00542	LOC_Os01g22900	neutral/alkaline invertase, putative, expressed	NON_SYNONYMOUS_CODING
1	12895102													0	1	5.38922	-9.0921	0.01126	0	Not found	INTERGENIC
1	12922123													0	32	49.7006	-4.5745	0.01244	LOC_Os01g22990	acidic leucine-rich nuclear phosphoprotein 32-related protein 1, putative, expressed	INTRON
1	13240086													0	3	47.3054	0.70508	0.0002525	LOC_Os01g23580	inorganic H+ pyrophosphatase, putative, expressed	INTRON
1	13255281													0	53	19.7605	-10.441	0.02286	LOC_Os01g23590	suppressor of Mek, putative, expressed	INTRON
1	13256296													0	51	23.9521	-7.1905	0.01636	LOC_Os01g23590	suppressor of Mek, putative, expressed	INTRON
1	13266146													0	47	39.521	5.47433	0.0167	LOC_Os01g23600	expressed protein	UTR_3_PRIME: 606 bases from CDS
1	13273370													0	72	20.3593	-12.671	0.03419	LOC_Os01g23610	dihydrolipoyl dehydrogenase, putative, expressed	INTRON
1	13274576													0	57	23.9521	-7.1905	0.01636	LOC_Os01g23610	dihydrolipoyl dehydrogenase, putative, expressed	INTRON
1	13293974													0	16	49.7006	-0.18322	1.2685e-05	LOC_Os01g23630	transcription initiation factor IID, 18kD subunit family protein, expressed	INTRON
1	13295419													0	0	8.38323	-3.5695	0.00245	0	Not found	INTERGENIC
1	13320358													0	52	49.7006	5.03036	0.01294	LOC_Os01g23680	rossmann fold nucleotide-binding protein involved in DNA uptake, putative, expressed	INTRON
1	13338436													0	0	5.38922	-4.1577	0.00229	0	Not found	INTERGENIC
1	13376342													0	45	32.3353	-2.704	0.00325	0	Not found	INTERGENIC
1	13392858													0	24	10.1796	-8.5134	0.01365	0	Not found	INTERGENIC
1	13425188													0	15	31.1377	-4.785	0.01081	0	Not found	INTERGENIC
1	13456006													0	19	17.3653	-12.814	0.02299	0	Not found	INTERGENIC
1	13515897													0	6	16.7665	-0.27955	1.7675e-05	0	Not found	INTERGENIC
1	13519642													0	86	47.3054	-6.4361	0.02339	LOC_Os01g24010	pleiotropic drug resistance protein, putative, expressed	INTRON
1	13581684													0	8	28.1437	0.94127	0.00039094	0	Not found	INTERGENIC
1	13583363													0	5	28.1437	0.94127	0.00039094	LOC_Os01g24090	TPR repeat, putative, expressed	INTRON
1	13594700													0	13	12.5749	-2.7416	0.00191	0	Not found	INTERGENIC
1	13800362													0	30	46.1078	-2.6205	0.0041	LOC_Os01g24480	DUF1399 containing protein, putative, expressed	UTR_3_PRIME: 650 bases from CDS
1	13808973													0	41	28.1437	-2.0904	0.00171	LOC_Os01g24490	expressed protein	NON_SYNONYMOUS_CODING
1	13921952													0	37	23.3533	-5.0205	0.00794	0	Not found	INTERGENIC
1	13923009													0	28	48.503	-0.98262	0.00049998	LOC_Os01g24750	Ser/Thr protein phosphatase family protein, putative, expressed	INTRON
1	13935419													0	9	16.7665	5.84429	0.01192	LOC_Os01g24764	expressed protein	UTR_3_PRIME: 338 bases from CDS
1	13991247													0	3	46.7066	-0.61476	0.00019627	0	Not found	INTERGENIC
1	14013445													0	22	34.1317	-1.8758	0.00156	LOC_Os01g24880	zinc finger, C3HC4 type domain containing protein, expressed	INTRON
1	14017438													0	5	16.7665	-2.9564	0.00149	LOC_Os01g24880	zinc finger, C3HC4 type domain containing protein, expressed	INTRON
1	14052800													0	21	32.9341	-0.17564	1.1788e-05	LOC_Os01g24940	poly synthetase 2-A, putative, expressed	INTRON
1	14054634													0	1	23.9521	-3.182	0.0033	LOC_Os01g24940	poly synthetase 2-A, putative, expressed	NON_SYNONYMOUS_CODING
1	14062045													0	1	23.3533	-2.6682	0.00224	LOC_Os01g24950	exocyst complex component 6, putative, expressed	SYNONYMOUS_CODING
1	14116838													0	7	40.1198	-3.7348	0.00552	0	Not found	INTERGENIC
1	14149394													0	42	41.9162	-1.367	0.00122	0	Not found	INTERGENIC
1	14167889													0	31	39.521	-2.7376	0.00328	LOC_Os01g25100	glutathione S-transferase, putative, expressed	INTRON
1	14228616													0	4	13.1737	-5.9393	0.01048	LOC_Os01g25189	delta14-sterol reductase, putative, expressed	INTRON
1	14231376													0	4	13.1737	-5.9393	0.01048	LOC_Os01g25189	delta14-sterol reductase, putative, expressed	INTRON
1	14257741													0	20	34.7305	-2.419	0.00234	0	Not found	INTERGENIC
1	14281951													0	14	38.3234	-2.2498	0.00223	LOC_Os01g25280	jacalin-like lectin domain containing protein, expressed	SYNONYMOUS_CODING
1	14289940													0	9	37.1257	-1.2797	0.00073657	0	Not found	INTERGENIC
1	14301855													0	20	33.5329	-2.4761	0.00258	LOC_Os01g25320	auxilin, putative, expressed	INTRON
1	14319435													0	0	7.18563	-2.7967	0.00139	LOC_Os01g25340	expressed protein	SYNONYMOUS_CODING
1	14332199													0	1	11.3772	1.19355	0.00037136	LOC_Os01g25370	SUMO protease, putative, expressed	INTRON
1	14342225													0	2	19.1617	0.90901	0.00025642	LOC_Os01g25386	multidrug resistance-associated protein, putative, expressed	INTRON
1	14355416													0	1	7.18563	-6.4617	0.00743	LOC_Os01g25386	multidrug resistance-associated protein, putative, expressed	INTRON
1	14363865													0	0	2.99401	2.62532	0.00041085	0	Not found	INTERGENIC
1	14375629													0	0	28.7425	-0.65429	0.00018527	0	Not found	INTERGENIC
1	14404213													0	13	24.5509	-2.7054	0.00333	0	Not found	INTERGENIC
1	14408326													0	0	3.59281	1.19582	0.00010575	0	Not found	INTERGENIC
1	14451313													0	1	3.59281	1.19582	0.00010575	LOC_Os01g25484	ferredoxin--nitrite reductase, putative, expressed	INTRON
1	14480631													0	33	18.5629	-6.5945	0.01803	0	Not found	INTERGENIC
1	14525705													0	13	13.1737	-5.0164	0.00789	0	Not found	INTERGENIC
1	14530692													0	24	14.9701	-5.8035	0.01099	LOC_Os01g25630	NB-ARC domain containing protein, expressed	NON_SYNONYMOUS_CODING
1	14532466													0	5	46.1078	1.69129	0.0018	0	Not found	INTERGENIC
1	14578642													0	7	14.9701	5.92076	0.01006	LOC_Os01g25720	disease resistance protein RGA4, putative, expressed	UTR_3_PRIME: 996 bases from CDS
1	14588335													0	10	19.1617	-0.085681	2.7233e-06	LOC_Os01g25740	powdery mildew resistance protein PM3F, putative, expressed	SYNONYMOUS_CODING
1	14592112													0	13	41.3174	-1.3658	0.00106	0	Not found	INTERGENIC
1	14599665													0	23	21.5569	3.47589	0.0043	LOC_Os01g25760	powdery mildew resistance protein PM3F, putative, expressed	SYNONYMOUS_CODING
1	14610345													0	22	21.5569	3.47589	0.0043	0	Not found	INTERGENIC
1	14629752													0	41	17.3653	-4.3242	0.0054	0	Not found	INTERGENIC
1	14645350													0	66	17.9641	-8.0785	0.01774	0	Not found	INTERGENIC
1	14678240													0	17	16.7665	-5.9698	0.01247	0	Not found	INTERGENIC
1	14736465													0	0	4.79042	-5.835	0.00441	LOC_Os01g25990	expressed protein	UTR_5_PRIME: 354 bases from TSS
1	14737539													0	1	2.99401	13.4769	0.01528	LOC_Os01g25990	expressed protein	INTRON
1	14743424													0	17	47.3054	1.07285	0.00059838	LOC_Os01g26000	expressed protein	INTRON
1	14763934													0	33	35.3293	-4.605	0.01083	LOC_Os01g26039	expressed protein	INTRON
1	14784662													0	1	6.58683	1.47073	0.00039967	0	Not found	INTERGENIC
1	14808912													0	39	27.5449	-0.75249	0.00023256	0	Not found	INTERGENIC
1	14815001													0	9	43.1138	-0.50181	0.00012191	LOC_Os01g26160	exportin 1, putative, expressed	NON_SYNONYMOUS_CODING
1	14818419													0	7	47.3054	0.61598	0.00017796	LOC_Os01g26160	exportin 1, putative, expressed	INTRON
1	14819965													0	23	39.521	-2.1753	0.00254	LOC_Os01g26160	exportin 1, putative, expressed	INTRON
1	14824822													0	25	37.1257	-3.7876	0.00686	0	Not found	INTERGENIC
1	14889977													0	0	4.19162	5.88053	0.00313	0	Not found	INTERGENIC
1	14914971													0	6	10.1796	0.20507	1.0902e-05	LOC_Os01g26310	wall-associated kinase-like 2, putative, expressed	SYNONYMOUS_CODING
1	14920720													0	21	37.1257	1.19856	0.00087945	0	Not found	INTERGENIC
1	14965808													0	0	11.976	-2.1811	0.00131	LOC_Os01g26390	TKL_IRAK_DUF26-lh.1 - DUF26 kinases have homology to DUF26 containing loci, expressed	SYNONYMOUS_CODING
1	14992994													0	4	5.98802	3.97335	0.00257	0	Not found	INTERGENIC
1	15134521						1							1	96	19.1617	-9.834	0.03791	LOC_Os01g27150	cullin, putative, expressed	INTRON
1	15186978													0	0	2.99401	2.45672	0.00041036	0	Not found	INTERGENIC
1	15215674													0	6	24.5509	-0.97575	0.000453	0	Not found	INTERGENIC
1	15226196													0	0	3.59281	6.48942	0.00304	LOC_Os01g27280	retrotransposon protein, putative, unclassified, expressed	INTRON
1	15256486													0	50	46.1078	-5.1685	0.01368	0	Not found	INTERGENIC
1	15272815													0	30	44.3114	-0.72481	0.0003112	0	Not found	INTERGENIC
1	15283493													0	61	38.9222	-5.9934	0.02038	0	Not found	INTERGENIC
1	15337389													0	70	40.1198	-6.7779	0.02525	LOC_Os01g27470	ubiquitin family domain containing protein, expressed	NON_SYNONYMOUS_CODING
1	15399490													0	16	5.38922	-11.304	0.01881	0	Not found	INTERGENIC
1	15417095													0	4	26.9461	-2.4234	0.00247	0	Not found	INTERGENIC
1	15441816													0	1	12.5749	-6.5414	0.00979	0	Not found	INTERGENIC
1	15454899													0	1	8.38323	-6.2062	0.00562	LOC_Os01g27720	E3 ubiquitin-protein ligase MGRN1, putative, expressed	INTRON
1	15463328													0	40	14.9701	-5.8446	0.01319	LOC_Os01g27730	GTPase of unknown function domain containing protein, putative, expressed	SYNONYMOUS_CODING
1	15468803													0	3	11.976	-7.844	0.01437	0	Not found	INTERGENIC
1	15472162													0	1	12.5749	-6.5414	0.00979	0	Not found	INTERGENIC
1	15510018													0	0	8.38323	-6.2062	0.00562	LOC_Os01g27770	expressed protein	SYNONYMOUS_CODING
1	15582594													0	1	12.5749	-6.5414	0.00979	LOC_Os01g27890	cytochrome P450, putative, expressed	SYNONYMOUS_CODING
1	15618961													0	2	12.5749	-6.5414	0.00979	LOC_Os01g27940	cyclin-L1-1, putative, expressed	SYNONYMOUS_CODING
1	15673928													0	2	12.5749	-6.5414	0.00979	LOC_Os01g28030	peroxidase precursor, putative, expressed	INTRON
1	15678593													0	3	13.7725	-7.1817	0.01215	0	Not found	INTERGENIC
1	15715846													0	3	13.7725	-7.1817	0.01215	0	Not found	INTERGENIC
1	15764480													0	1	9.58084	-7.1265	0.00784	0	Not found	INTERGENIC
1	15778855													0	0	13.7725	-7.1817	0.01215	LOC_Os01g28150	OsFBX6 - F-box domain containing protein, expressed	SYNONYMOUS_CODING
1	15835946													0	2	13.7725	-7.1817	0.01215	LOC_Os01g28260	hypothetical protein	INTRON
1	15848288													0	3	13.7725	-7.1817	0.01215	0	Not found	INTERGENIC
1	15918773								1					0	3	13.7725	-7.1817	0.01215	LOC_Os01g28400	transposon protein, putative, unclassified, expressed	SYNONYMOUS_CODING
1	15959648								1					0	1	13.7725	-7.1817	0.01215	0	Not found	INTERGENIC
1	15991017								1					0	0	7.78443	-1.9825	0.00060987	LOC_Os01g28570	pentatricopeptide, putative, expressed	NON_SYNONYMOUS_CODING
1	16062854								1					0	0	7.18563	-3.6276	0.00158	LOC_Os01g28690	nucleoporin autopeptidase domain containing protein, expressed	SYNONYMOUS_CODING
1	16077637								1					0	0	11.3772	-4.9603	0.00509	0	Not found	INTERGENIC
1	16113750								1					0	0	11.3772	-4.9603	0.00509	LOC_Os01g28770	hypothetical protein	INTRON
1	16139256								1					0	0	4.19162	-5.3907	0.00319	LOC_Os01g28810	expressed protein	UTR_5_PRIME: 10 bases from TSS
1	16305154								1					0	2	13.1737	-7.5143	0.01285	0	Not found	INTERGENIC
1	16324294								1					0	2	31.7365	-3.5545	0.00453	0	Not found	INTERGENIC
1	16335175								1					0	1	13.1737	-7.5143	0.01285	0	Not found	INTERGENIC
1	16381649								1					0	0	4.19162	-5.3907	0.00319	LOC_Os01g29230	expressed protein	SYNONYMOUS_CODING
1	16384537								1					0	0	7.18563	-3.6276	0.00158	LOC_Os01g29230	expressed protein	INTRON
1	16389783								1					0	1	7.18563	-3.6276	0.00158	0	Not found	INTERGENIC
1	16394672								1					0	1	7.78443	-1.6776	0.00045654	0	Not found	INTERGENIC
1	16435690								1					0	4	30.5389	-3.177	0.0037	0	Not found	INTERGENIC
1	16489617								1					0	3	13.1737	-7.5143	0.01285	LOC_Os01g29409	tRNA methyltransferase, putative, expressed	INTRON
1	16496770								1					0	8	17.3653	2.07596	0.00113	LOC_Os01g29430	tetratricopeptide-like helical, putative, expressed	SYNONYMOUS_CODING
1	16499682								1					0	0	13.1737	4.66875	0.00498	LOC_Os01g29430	tetratricopeptide-like helical, putative, expressed	INTRON
1	16508796								1					0	7	17.3653	2.07596	0.00113	LOC_Os01g29450	retrotransposon protein, putative, unclassified, expressed	INTRON
1	16513828								1					0	6	12.5749	-3.7301	0.00449	LOC_Os01g29469	dual specificity protein phosphatase, putative, expressed	INTRON
1	16520995								1					0	1	13.1737	-7.5143	0.01285	0	Not found	INTERGENIC
1	16606915								1					0	2	13.1737	-7.5143	0.01285	0	Not found	INTERGENIC
1	16611075								1					0	0	11.976	-5.5231	0.00636	0	Not found	INTERGENIC
1	16673059								1					0	3	13.7725	-7.1817	0.01215	0	Not found	INTERGENIC
1	16708246								1					0	6	10.1796	-5.2421	0.00826	LOC_Os01g29820	expressed protein	UTR_3_PRIME: 854 bases from CDS
1	16733103								1					0	11	13.1737	-4.0095	0.00566	LOC_Os01g29870	multidrug resistance protein 9, putative, expressed	INTRON
1	16967472								1					0	0	7.18563	-3.6276	0.00158	LOC_Os01g31020	retrotransposon protein, putative, unclassified, expressed	INTRON
1	17005831								1					0	2	9.58084	-7.1265	0.00784	LOC_Os01g31100	retrotransposon, putative, centromere-specific	INTRON
1	17066093								1					0	6	17.3653	2.07596	0.00113	0	Not found	INTERGENIC
1	17073543								1					0	23	42.515	-3.5391	0.00533	0	Not found	INTERGENIC
1	17109840								1					0	0	7.18563	-3.6276	0.00158	LOC_Os01g31270	annexin, putative, expressed	INTRON
1	17157323								1					0	8	13.1737	-4.0095	0.00566	LOC_Os01g31360	expressed protein	INTRON
1	17215616								1					0	0	6.58683	-7.4264	0.00934	LOC_Os01g31470	mov34/MPN/PAD-1 family protein, expressed	INTRON
1	17267928								1					0	1	7.18563	-6.6344	0.00834	LOC_Os01g31580	BZIP protein, putative, expressed	INTRON
1	17322120								1					0	0	7.18563	-3.6276	0.00158	LOC_Os01g31629	expressed protein	INTRON
1	17323383								1					0	0	6.58683	2.86506	0.00103	LOC_Os01g31629	expressed protein	INTRON
1	17342383								1					0	0	7.18563	-3.6276	0.00158	LOC_Os01g31680	uncharacterized protein sll0194, putative, expressed	NON_SYNONYMOUS_CODING
1	17389217								1					0	5	14.3713	-9.1401	0.02082	LOC_Os01g31760	acyl-ACP thioesterase, putative, expressed	INTRON
1	17397989								1					0	4	13.7725	-3.2817	0.00416	LOC_Os01g31770	oxidoreductase, 2OG-Fe oxygenase family protein, putative, expressed	INTRON
1	17419950								1					0	0	7.18563	-3.6276	0.00158	0	Not found	INTERGENIC
1	17447138								1					0	3	31.1377	-3.1432	0.0036	0	Not found	INTERGENIC
1	17511148								1					0	5	17.3653	2.07596	0.00113	LOC_Os01g31980	MATE efflux family protein, putative, expressed	INTRON
1	17566349								1					0	5	18.5629	1.70115	0.00074306	LOC_Os01g32090	PPR repeat domain containing protein, putative, expressed	SYNONYMOUS_CODING
1	17621721								1					0	0	6.58683	2.86506	0.00103	LOC_Os01g32184	tetratricopeptide repeat protein 5, putative, expressed	INTRON
1	17694613								1					0	0	13.7725	-7.1817	0.01215	0	Not found	INTERGENIC
1	17715286								1					0	0	7.18563	-3.6276	0.00158	0	Not found	INTERGENIC
1	17741225								1					0	1	5.38922	10.4538	0.0117	LOC_Os01g32330	heavy metal-associated domain containing protein, expressed	NON_SYNONYMOUS_CODING
1	17766691								1					0	11	49.1018	-3.436	0.00601	0	Not found	INTERGENIC
1	17836666								1					0	0	7.18563	-3.6276	0.00158	0	Not found	INTERGENIC
1	17937992								1					0	2	31.1377	-3.1432	0.0036	LOC_Os01g32720	expressed protein	INTRON
1	17960702								1					0	2	31.7365	-3.5507	0.00478	0	Not found	INTERGENIC
1	17975384								1					0	0	7.18563	-3.6276	0.00158	0	Not found	INTERGENIC
1	17996759								1					0	0	4.19162	-5.3907	0.00319	LOC_Os01g32790	expressed protein	INTRON
1	18013603								1					0	13	28.1437	-1.234	0.00069731	0	Not found	INTERGENIC
1	18015103								1					0	1	46.7066	1.78821	0.00159	LOC_Os01g32830	expressed protein	INTRON
1	18018990								1					0	16	23.3533	-0.11088	4.6651e-06	0	Not found	INTERGENIC
1	18031553								1					0	0	5.98802	-10.281	0.011	LOC_Os01g32860	hypothetical protein	INTRON
1	18042403								1					0	15	27.5449	-1.4026	0.00089104	LOC_Os01g32870	heat shock protein DnaJ, putative, expressed	INTRON
1	18053167								1					0	1	7.18563	-3.6276	0.00158	LOC_Os01g32880	AP-3 complex subunit delta, putative, expressed	NON_SYNONYMOUS_CODING
1	18061248								1					0	1	13.7725	3.95818	0.00421	0	Not found	INTERGENIC
1	18108513								1					0	0	6.58683	2.86506	0.00103	LOC_Os01g32980	mitochondrial carrier protein, putative, expressed	INTRON
1	18112851								1					0	1	14.9701	3.10006	0.00295	0	Not found	INTERGENIC
1	18156573								1					0	0	7.18563	-3.6276	0.00158	LOC_Os01g33040	kinesin motor domain containing protein, expressed	INTRON
1	18216826								1					0	2	23.3533	2.70563	0.002	0	Not found	INTERGENIC
1	18227438								1					0	3	32.3353	1.45139	0.00085271	0	Not found	INTERGENIC
1	18329395								1					0	0	19.1617	2.11368	0.00101	LOC_Os01g33260	retrotransposon protein, putative, unclassified, expressed	SYNONYMOUS_CODING
1	18348525								1					0	7	43.1138	3.46177	0.00647	0	Not found	INTERGENIC
1	18406232								1					0	0	2.99401	-7.4362	0.00573	0	Not found	INTERGENIC
1	18423739								1					0	1	46.1078	6.42001	0.01414	0	Not found	INTERGENIC
1	18468479								1					0	0	5.98802	-2.2613	0.00079689	0	Not found	INTERGENIC
1	18532527								1					0	8	33.5329	3.90893	0.00686	LOC_Os01g33684	disease resistance RPP13-like protein 1, putative, expressed	UTR_3_PRIME: 468 bases from CDS
1	18539969								1					0	8	33.5329	3.90893	0.00686	LOC_Os01g33684	disease resistance RPP13-like protein 1, putative, expressed	SYNONYMOUS_CODING
1	18558187								1					0	3	39.521	2.77725	0.00356	0	Not found	INTERGENIC
1	18570086								1					0	2	39.521	2.77725	0.00356	LOC_Os01g33740	retrotransposon protein, putative, unclassified, expressed	INTRON
1	18571302								1					0	4	38.9222	2.42171	0.0028	LOC_Os01g33740	retrotransposon protein, putative, unclassified, expressed	SYNONYMOUS_CODING
1	18596270								1					0	0	7.18563	0.67418	7.8849e-05	LOC_Os01g33784	lipase family protein, putative, expressed	NON_SYNONYMOUS_CODING
1	18625873								1					0	0	11.976	-5.2359	0.00592	0	Not found	INTERGENIC
1	18663992								1					0	0	4.19162	-5.3907	0.00319	LOC_Os01g33930	expressed protein	SYNONYMOUS_CODING
1	18665431								1					0	38	48.503	-1.01	0.00044796	LOC_Os01g33930	expressed protein	UTR_3_PRIME: 156 bases from CDS
1	18710811								1					0	0	10.1796	-0.74432	0.00010814	LOC_Os01g34000	conserved hypothetical protein	NON_SYNONYMOUS_CODING
1	18725534								1					0	0	14.9701	-1.4609	0.00062379	0	Not found	INTERGENIC
1	18753566								1					0	0	4.19162	-5.3907	0.00319	0	Not found	INTERGENIC
1	18780231								1					0	0	4.79042	-4.0687	0.00235	0	Not found	INTERGENIC
1	18818298								1					0	21	22.1557	5.13938	0.00983	0	Not found	INTERGENIC
1	18823835								1					0	3	19.7605	6.28816	0.01145	0	Not found	INTERGENIC
1	18828266								1					0	12	14.3713	11.2435	0.02382	0	Not found	INTERGENIC
1	18908050								1					0	0	11.3772	0.21031	8.0902e-06	0	Not found	INTERGENIC
1	18909670								1					0	0	12.5749	4.4026	0.00248	0	Not found	INTERGENIC
1	18927999								1					0	0	11.3772	0.21031	8.0902e-06	LOC_Os01g34330	BAH domain containing protein, expressed	SYNONYMOUS_CODING
1	18938142								1					0	19	8.38323	-7.964	0.01292	LOC_Os01g34330	BAH domain containing protein, expressed	INTRON
1	18940070								1					0	0	11.3772	0.21031	8.0902e-06	0	Not found	INTERGENIC
1	18984798								1					0	0	5.38922	-2.5554	0.0007418	LOC_Os01g34430	expressed protein	INTRON
1	18988395								1					0	6	44.3114	-2.6904	0.0033	LOC_Os01g34430	expressed protein	SYNONYMOUS_CODING
1	18994554								1					0	0	9.58084	4.84447	0.00335	LOC_Os01g34450	expressed protein	INTRON
1	19012605								1					0	7	19.1617	-5.2591	0.00893	LOC_Os01g34480	NAD dependent epimerase/dehydratase family protein, putative, expressed	SYNONYMOUS_CODING
1	19053517								1					0	17	3.59281	-22.98	0.04353	0	Not found	INTERGENIC
1	19058808								1					0	6	31.7365	0.8761	0.00035539	0	Not found	INTERGENIC
1	19080428								1					0	39	44.3114	-3.8068	0.00599	LOC_Os01g34610	expressed protein	INTRON
1	19124691								1					0	15	49.1018	3.17202	0.00532	LOC_Os01g34680	expressed protein	SYNONYMOUS_CODING
1	19134731								1					0	12	26.9461	14.2356	0.04208	0	Not found	INTERGENIC
1	19140723								1					0	12	4.79042	-11.697	0.01611	0	Not found	INTERGENIC
1	19190675								1					0	8	31.1377	5.75819	0.0097	0	Not found	INTERGENIC
1	19283549								1					0	6	4.19162	-8.2258	0.00661	0	Not found	INTERGENIC
1	19286858								1					0	4	10.1796	-8.9325	0.02239	LOC_Os01g34910	expressed protein	SYNONYMOUS_CODING
1	19378086								1					0	25	18.5629	5.57639	0.00873	0	Not found	INTERGENIC
1	19383089								1					0	0	7.18563	-12.206	0.02152	LOC_Os01g35030	MDR-like ABC transporter, putative, expressed	INTRON
1	19456423								1					0	0	2.99401	-10.844	0.01275	LOC_Os01g35160	TKL_IRAK_DUF26-lh.4 - DUF26 kinases have homology to DUF26 containing loci, expressed	INTRON
1	19463831								1					0	8	20.3593	2.0797	0.00126	0	Not found	INTERGENIC
1	19548751								1					0	13	36.5269	0.12379	5.5593e-06	0	Not found	INTERGENIC
1	19600679								1					0	10	43.1138	-2.0088	0.00203	0	Not found	INTERGENIC
1	19682153								1					0	10	36.5269	0.12379	5.5593e-06	0	Not found	INTERGENIC
1	19683507								1					0	13	36.5269	0.12379	5.5593e-06	LOC_Os01g35580	expressed protein	INTRON
1	19844645								1					0	14	41.3174	-0.035842	5.9925e-07	0	Not found	INTERGENIC
1	19875492								1					0	15	41.3174	-0.035842	5.9925e-07	0	Not found	INTERGENIC
1	19878241								1					0	12	41.3174	-0.035842	5.9925e-07	0	Not found	INTERGENIC
1	19884303								1					0	16	41.3174	-0.035842	5.9925e-07	LOC_Os01g35930	retrotransposon protein, putative, unclassified, expressed	NON_SYNONYMOUS_CODING
1	19890812								1					0	14	40.7186	0.32849	5.4003e-05	0	Not found	INTERGENIC
1	19967455								1					0	0	7.78443	-9.8092	0.01517	LOC_Os01g36080	protein phosphatase 2C containing protein, expressed	INTRON
1	20043762								1					0	9	14.9701	-3.0521	0.00217	LOC_Os01g36229	expressed protein	INTRON
1	20066128								1					0	0	28.7425	-1.8616	0.00095751	LOC_Os01g36240	peroxidase precursor, putative, expressed	SYNONYMOUS_CODING
1	20079463								1					0	0	28.7425	-1.8616	0.00095751	0	Not found	INTERGENIC
1	20087339								1					0	1	28.7425	-1.8616	0.00095751	0	Not found	INTERGENIC
1	20089603								1					0	3	29.3413	-4.1608	0.00537	0	Not found	INTERGENIC
1	20091386								1					0	1	29.3413	-2.1016	0.00131	0	Not found	INTERGENIC
1	20124156								1					0	0	28.7425	-1.8616	0.00095751	0	Not found	INTERGENIC
1	20153444								1					0	0	28.7425	-1.8616	0.00095751	0	Not found	INTERGENIC
1	20200430								1					0	0	28.7425	-1.8616	0.00095751	0	Not found	INTERGENIC
1	20244907								1					0	2	39.521	-0.26233	2.4883e-05	0	Not found	INTERGENIC
1	20282949								1					0	0	29.9401	-1.3411	0.00052511	0	Not found	INTERGENIC
1	20284153								1					0	0	29.3413	-0.8075	0.00021367	0	Not found	INTERGENIC
1	20295446								1					0	0	26.9461	-2.7802	0.00189	0	Not found	INTERGENIC
1	20304895								1					0	1	26.9461	-2.7802	0.00189	LOC_Os01g36590	nodulin, putative, expressed	NON_SYNONYMOUS_CODING
1	20307458								1					0	2	36.5269	0.96215	0.00029637	LOC_Os01g36590	nodulin, putative, expressed	NON_SYNONYMOUS_CODING
1	20308953								1					0	0	26.3473	-1.3609	0.00042892	LOC_Os01g36590	nodulin, putative, expressed	NON_SYNONYMOUS_CODING
1	20329069								1					0	0	26.3473	-1.3609	0.00042892	LOC_Os01g36640	disease resistance protein RPM1, putative, expressed	INTRON
1	20372187								1					0	2	28.1437	0.88586	0.00021437	0	Not found	INTERGENIC
1	20382759								1					0	2	28.1437	0.88586	0.00021437	LOC_Os01g36710	transposon protein, putative, Pong sub-class, expressed	INTRON
1	20418206								1					0	3	32.3353	2.02361	0.00146	0	Not found	INTERGENIC
1	20453895								1					0	2	31.7365	-0.095076	3.0294e-06	0	Not found	INTERGENIC
1	20457891								1					0	24	40.1198	-1.4299	0.00075633	0	Not found	INTERGENIC
1	20480253								1					0	23	39.521	0.84795	0.00022672	LOC_Os01g36820	expressed protein	UTR_3_PRIME: 54 bases from CDS
1	20484950								1					0	0	17.9641	-3.5526	0.00291	0	Not found	INTERGENIC
1	20527190								1					0	43	40.7186	-1.7844	0.00111	LOC_Os01g36860	DEAD-box ATP-dependent RNA helicase 40, putative, expressed	INTRON
1	20536862								1					0	27	41.9162	0.8738	0.00024963	LOC_Os01g36870	phox domain-containing protein, putative, expressed	NON_SYNONYMOUS_CODING
1	20578098								1					0	29	29.9401	-3.1432	0.0042	0	Not found	INTERGENIC
1	20583777								1					0	1	29.3413	-0.84604	0.00027103	LOC_Os01g36930	ubiquitin carboxyl-terminal hydrolase 6, putative, expressed	INTRON
1	20644985								1					0	0	4.79042	4.24098	0.0024	0	Not found	INTERGENIC
1	20652791								1					0	27	28.1437	-2.5183	0.0024	LOC_Os01g37020	carboxyl-terminal peptidase, putative, expressed	INTRON
1	20698141								1					0	41	45.509	-0.0058449	9.5091e-09	0	Not found	INTERGENIC
1	20705679								1					0	50	49.7006	-1.7415	0.0009996	0	Not found	INTERGENIC
1	20728030								1					0	42	45.509	-0.0058449	9.5091e-09	0	Not found	INTERGENIC
1	20749512								1					0	7	19.1617	-3.5558	0.00356	0	Not found	INTERGENIC
1	20784324								1					0	29	43.1138	2.18901	0.00109	LOC_Os01g37210	expressed protein	INTRON
1	20808185								1					0	29	43.1138	2.18901	0.00109	LOC_Os01g37260	OsFBX14 - F-box domain containing protein, expressed	SYNONYMOUS_CODING
1	20832995								1					0	27	43.1138	2.18901	0.00109	LOC_Os01g37320	expressed protein	SYNONYMOUS_CODING
1	20985000								1					0	19	30.5389	1.61804	0.00069476	0	Not found	INTERGENIC
1	21044770								1					0	3	29.3413	-2.0075	0.00169	LOC_Os01g37600	agenet domain containing protein, expressed	NON_SYNONYMOUS_CODING
1	21091375								1					0	0	5.38922	-13.279	0.01901	0	Not found	INTERGENIC
1	21124444								1					0	0	5.38922	-13.279	0.01901	LOC_Os01g37760	glutamate dehydrogenase protein, putative, expressed	UTR_3_PRIME: 38 bases from CDS
1	21126089								1					0	6	35.9281	-2.6864	0.00364	LOC_Os01g37770	RWD domain containing protein, expressed	INTRON
1	21160869								1					0	2	29.3413	-2.0075	0.00169	LOC_Os01g37825	M16 domain containing zinc peptidase, putative, expressed	SYNONYMOUS_CODING
1	21199478								1					0	6	12.5749	16.7752	0.035	LOC_Os01g37870	PPR repeat domain containing protein, putative, expressed	INTRON
1	21203164								1					0	3	17.9641	1.01699	0.00022047	0	Not found	INTERGENIC
1	21241093								1					0	3	14.3713	-4.2897	0.00319	0	Not found	INTERGENIC
1	21275917								1					0	5	14.3713	-4.2897	0.00319	LOC_Os01g37980	vesicle transport v-SNARE protein, putative, expressed	INTRON
1	21357239								1					0	0	10.1796	6.46606	0.00403	LOC_Os01g38140	retrotransposon protein, putative, unclassified, expressed	INTRON
1	21385553								1					0	5	20.9581	-5.9803	0.01343	LOC_Os01g38180	peptidyl-prolyl isomerase, putative, expressed	SYNONYMOUS_CODING
1	21438247								1					0	2	34.7305	-1.7005	0.00143	LOC_Os01g38229	peptidyl-prolyl isomerase, putative, expressed	UTR_3_PRIME: 338 bases from CDS
1	21661801								1					0	1	38.3234	3.98487	0.00488	LOC_Os01g38560	expressed protein	SYNONYMOUS_CODING
1	21672420								1					0	59	26.3473	-3.9783	0.00502	0	Not found	INTERGENIC
1	21692439								1					0	10	12.5749	16.7752	0.035	0	Not found	INTERGENIC
1	21695798								1					0	1	14.9701	1.93631	0.00072248	0	Not found	INTERGENIC
1	21712357								1					0	48	26.3473	-3.9783	0.00502	0	Not found	INTERGENIC
1	21750765								1					0	7	41.3174	3.14181	0.00298	LOC_Os01g38740	retrotransposon protein, putative, Ty1-copia subclass, expressed	INTRON
1	21788732								1					0	13	26.9461	8.92042	0.0244	0	Not found	INTERGENIC
1	21793111								1					0	2	13.1737	-3.6894	0.0026	0	Not found	INTERGENIC
1	21811408								1					0	6	40.7186	0.10487	4.9949e-06	0	Not found	INTERGENIC
1	21855726								1					0	8	36.5269	-4.1945	0.00738	0	Not found	INTERGENIC
1	21881971								1					0	49	38.9222	-4.1985	0.00723	LOC_Os01g38950	CK1_CaseinKinase_1.2 - CK1 includes the casein kinase 1 kinases, expressed	SYNONYMOUS_CODING
1	21899655								1					0	40	37.7246	-2.7696	0.00316	0	Not found	INTERGENIC
1	21913942								1					0	2	13.7725	-5.4317	0.00617	0	Not found	INTERGENIC
1	21922515								1					0	1	13.7725	-5.4317	0.00617	LOC_Os01g39000	ZmGR2c, putative, expressed	NON_SYNONYMOUS_CODING
1	21928581								1					0	7	20.9581	0.60428	9.7451e-05	0	Not found	INTERGENIC
1	21940676								1					0	2	12.5749	1.30923	0.0004709	LOC_Os01g39020	HSF-type DNA-binding domain containing protein, expressed	INTRON
1	21970969								1					0	2	41.9162	1.21499	0.00065761	0	Not found	INTERGENIC
1	22006554								1					0	0	23.3533	4.75387	0.00653	0	Not found	INTERGENIC
1	22077617								1					0	0	14.9701	6.81257	0.00824	LOC_Os01g39250	OsFtsH4 FtsH protease, homologue of AtFtsH4, expressed	INTRON
1	22094511								1					0	43	45.509	-3.4751	0.00745	0	Not found	INTERGENIC
1	22123690								1					0	7	26.9461	-5.8925	0.01476	LOC_Os01g39310	SEY1, putative, expressed	INTRON
1	22165321								1					0	3	16.7665	-0.0046302	7.3926e-09	LOC_Os01g39380	SCD1, putative, expressed	INTRON
1	22173303								1					0	8	37.7246	2.5147	0.00194	LOC_Os01g39380	SCD1, putative, expressed	INTRON
1	22177649								1					0	1	8.98204	-3.3495	0.00211	LOC_Os01g39380	SCD1, putative, expressed	INTRON
1	22303888								1					0	18	14.9701	-4.9846	0.0076	LOC_Os01g39560	anthocyanin regulatory protein, putative, expressed	SYNONYMOUS_CODING
1	22349865								1					0	20	44.9102	2.21634	0.00261	0	Not found	INTERGENIC
1	22352971								1					0	46	5.38922	24.1916	0.07769	0	Not found	INTERGENIC
1	22365064								1					0	4	7.18563	-2.8391	0.00166	0	Not found	INTERGENIC
1	22368978								1					0	50	16.1677	-7.7028	0.01997	LOC_Os01g39650	programmed cell death protein 2, putative, expressed	SYNONYMOUS_CODING
1	22413788								1					0	29	34.7305	-3.1965	0.00518	0	Not found	INTERGENIC
1	22420228								1					0	19	34.1317	-2.7243	0.00356	0	Not found	INTERGENIC
1	22434088								1					0	4	29.3413	3.47949	0.00458	0	Not found	INTERGENIC
1	22436948								1					0	4	29.3413	3.47949	0.00458	LOC_Os01g39780	expressed protein	INTRON
1	22441430								1					0	11	48.503	0.7691	0.00036332	LOC_Os01g39790	esterase/lipase/thioesterase, putative, expressed	NON_SYNONYMOUS_CODING
1	22446964								1					0	15	49.1018	1.29256	0.00101	LOC_Os01g39800	esterase, putative, expressed	INTRON
1	22452793								1					0	5	18.5629	2.99843	0.00372	LOC_Os01g39810	Alg9-like mannosyltransferase protein, putative, expressed	INTRON
1	22460794								1					0	2	29.3413	-2.504	0.00266	0	Not found	INTERGENIC
1	22464938								1					0	13	9.58084	10.5816	0.02497	0	Not found	INTERGENIC
1	22467542								1					0	13	9.58084	10.5816	0.02497	LOC_Os01g39830	beta-galactosidase, putative, expressed	INTRON
1	22468575								1					0	13	9.58084	10.5816	0.02497	LOC_Os01g39830	beta-galactosidase, putative, expressed	INTRON
1	22473225								1					0	11	11.3772	-4.5899	0.00682	LOC_Os01g39840	expressed protein	UTR_3_PRIME: 652 bases from CDS
1	22486752								1					0	16	46.1078	-4.6013	0.01031	0	Not found	INTERGENIC
1	22503226								1					0	44	27.5449	-5.6639	0.01036	0	Not found	INTERGENIC
1	22507538								1					0	60	26.9461	-6.5719	0.01468	0	Not found	INTERGENIC
1	22527096								1					0	17	47.3054	-3.9464	0.00732	LOC_Os01g39940	transposon protein, putative, unclassified	SYNONYMOUS_CODING
1	22560890								1					0	17	10.7784	-7.5671	0.01081	LOC_Os01g40000	expressed protein	NON_SYNONYMOUS_CODING
1	22580067								1					0	38	47.3054	-6.0431	0.01792	LOC_Os01g40030	expressed protein	SYNONYMOUS_CODING
1	22591602								1					0	7	41.9162	1.08441	0.00070201	LOC_Os01g40050	peptidyl-prolyl cis-trans isomerase, putative, expressed	UTR_3_PRIME: 169 bases from CDS
1	22594674								1					0	4	38.3234	3.3833	0.00602	LOC_Os01g40050	peptidyl-prolyl cis-trans isomerase, putative, expressed	INTRON
1	22617285								1					0	2	14.3713	5.30845	0.00812	0	Not found	INTERGENIC
1	22636568								1					0	28	10.1796	-3.7814	0.00368	LOC_Os01g40120	expressed protein	INTRON
1	22650346								1					0	36	10.7784	-4.9048	0.00656	0	Not found	INTERGENIC
1	22672588								1					0	61	29.3413	-4.9561	0.01191	0	Not found	INTERGENIC
1	22729572								1					0	1	9.58084	4.8452	0.00488	0	Not found	INTERGENIC
1	22739596								1					0	48	38.9222	-3.8646	0.00921	0	Not found	INTERGENIC
1	22744073								1					0	0	7.18563	8.90754	0.01328	LOC_Os01g40280	integral membrane protein, putative, expressed	NON_SYNONYMOUS_CODING
1	22754665								1					0	5	7.78443	-2.2095	0.00113	LOC_Os01g40310	expressed protein	UTR_3_PRIME: 18 bases from CDS
1	22760893								1					0	17	46.7066	-0.5938	0.00022429	0	Not found	INTERGENIC
1	22780245								1					0	56	26.9461	-7.2243	0.01404	LOC_Os01g40340	SIT4 phosphatase-associated protein domain containing protein, expressed	NON_SYNONYMOUS_CODING
1	22837951								1					0	2	47.9042	-0.46404	9.1426e-05	LOC_Os01g40450	2-aminoethanethiol dioxygenase, putative, expressed	SYNONYMOUS_CODING
1	22906675								1					0	0	3.59281	3.1424	0.00095857	LOC_Os01g40560	hypersensitive-induced response protein, putative, expressed	INTRON
1	22949686								1					0	0	2.39521	-7.9183	0.00382	LOC_Os01g40620	Uncharacterized ACR, COG1565 containing protein, putative, expressed	INTRON
1	22974971								1					0	53	23.3533	-5.5593	0.01216	0	Not found	INTERGENIC
1	23007382								1					0	6	44.9102	2.37274	0.00356	LOC_Os01g40720	pentatricopeptide, putative, expressed	SYNONYMOUS_CODING
1	23079330								1					0	1	9.58084	1.11678	0.00031972	LOC_Os01g40820	peptidase family M41 containing protein, expressed	UTR_3_PRIME: 196 bases from CDS
1	23083234								1					0	54	29.3413	-4.6358	0.00755	LOC_Os01g40830	transposon protein, putative, Mutator sub-class, expressed	STOP_GAINED
1	23103054								1					0	20	15.5689	-6.0108	0.00988	LOC_Os01g40860	aldehyde dehydrogenase, putative, expressed	INTRON
1	23120605								1					0	11	49.7006	-0.49108	0.00013564	0	Not found	INTERGENIC
1	23147513								1					0	10	11.976	-4.6975	0.00413	LOC_Os01g40920	hypothetical protein	SYNONYMOUS_CODING
1	23153609								1					0	15	47.3054	-1.8258	0.00195	LOC_Os01g40930	expressed protein	INTRON
1	23168543								1					0	5	44.9102	1.01872	0.00057684	0	Not found	INTERGENIC
1	23183181								1					0	4	11.3772	-5.3352	0.00462	LOC_Os01g40980	helicase, putative, expressed	INTRON
1	23203033								1					0	8	11.3772	-5.3352	0.00462	LOC_Os01g40990	expressed protein	NON_SYNONYMOUS_CODING
1	23216787								1					0	5	8.38323	-7.7791	0.01199	0	Not found	INTERGENIC
1	23228714								1					0	6	41.3174	1.71325	0.00174	LOC_Os01g41020	expressed protein	INTRON
1	23235084								1					0	8	10.7784	-3.6851	0.00203	LOC_Os01g41030	ribosomal protein L25, putative, expressed	UTR_3_PRIME: 132 bases from CDS
1	23243520								1					0	45	30.5389	-3.8594	0.00533	0	Not found	INTERGENIC
1	23248183								1					0	3	34.1317	-0.31247	5.2679e-05	LOC_Os01g41050	sulfate transporter, putative, expressed	NON_SYNONYMOUS_CODING
1	23288205								1					0	0	4.19162	-2.4453	0.00072333	0	Not found	INTERGENIC
1	23297650								1					0	6	31.1377	1.14458	0.00067641	LOC_Os01g41145	retrotransposon protein, putative, unclassified, expressed	UTR_3_PRIME: 1133 bases from CDS
1	23324354								1					0	43	30.5389	-3.8594	0.00533	0	Not found	INTERGENIC
1	23332211								1					0	0	4.19162	3.16895	0.00112	0	Not found	INTERGENIC
1	23338972								1					0	1	20.3593	1.86856	0.00121	LOC_Os01g41230	hypothetical protein	INTRON
1	23351413								1					0	5	34.1317	-0.0081097	3.1162e-08	0	Not found	INTERGENIC
1	23359665								1					0	0	5.98802	-0.71332	5.2299e-05	LOC_Os01g41270	OsFBD3 - F-box and FBD domain containing protein, expressed	UTR_3_PRIME: 724 bases from CDS
1	23366049								1					0	5	25.1497	-3.2258	0.00435	0	Not found	INTERGENIC
1	23385710								1					0	3	16.1677	4.79929	0.00729	0	Not found	INTERGENIC
1	23392717								1					0	13	16.1677	-4.9098	0.00594	0	Not found	INTERGENIC
1	23426983								1					0	0	3.59281	-0.70626	4.8561e-05	0	Not found	INTERGENIC
1	23448546								1					0	0	2.99401	-5.6523	0.00262	LOC_Os01g41420	transmembrane amino acid transporter protein, putative, expressed	INTRON
1	23530884								1					0	20	47.3054	-2.1099	0.00255	LOC_Os01g41565	ATP-binding domain-containing protein, putative, expressed	INTRON
1	23543040								1					0	23	46.7066	-2.6347	0.004	0	Not found	INTERGENIC
1	23556082								1					0	9	11.976	6.75216	0.01196	LOC_Os01g41610	mitochondrial ATP synthase g subunit family protein, putative, expressed	INTRON
1	23575124								1					0	4	34.7305	1.38422	0.00087198	LOC_Os01g41630	serine/threonine protein phosphatase 2A 55 kDa regulatory subunit B, putative, expressed	INTRON
1	23589175								1					0	20	49.7006	-2.4821	0.00353	0	Not found	INTERGENIC
1	23648137								1					0	2	28.1437	1.49088	0.00054431	0	Not found	INTERGENIC
1	23651987								1					0	6	15.5689	-3.8815	0.00331	0	Not found	INTERGENIC
1	23697344								1					0	0	4.19162	5.0805	0.00267	0	Not found	INTERGENIC
1	23721841								1					0	75	32.9341	-4.6498	0.0097	0	Not found	INTERGENIC
1	23850081								1					0	75	49.7006	-1.4427	0.00086731	LOC_Os01g42060	expressed protein	NON_SYNONYMOUS_CODING
1	23852422								1					0	71	49.1018	-0.68015	0.00020439	LOC_Os01g42070	kinesin motor domain containing protein, putative, expressed	NON_SYNONYMOUS_CODING
1	23863742								1					0	76	49.7006	-1.4427	0.00086731	0	Not found	INTERGENIC
1	23882306								1					0	68	49.1018	-0.40327	6.8395e-05	LOC_Os01g42120	expressed protein	INTRON
1	23896573								1					0	2	7.78443	7.31687	0.00787	0	Not found	INTERGENIC
1	23913124								1					0	6	14.3713	-0.88634	0.00013646	LOC_Os01g42190	heat shock protein DnaJ, putative, expressed	UTR_3_PRIME: 296 bases from CDS
1	23921968								1					0	44	11.976	-9.183	0.01988	0	Not found	INTERGENIC
1	23942196								1					0	56	35.3293	-3.7702	0.00838	LOC_Os01g42260	transcriptional corepressor LEUNIG, putative, expressed	SYNONYMOUS_CODING
1	23972039								1					0	26	11.3772	-6.8256	0.01086	LOC_Os01g42280	pentatricopeptide, putative, expressed	UTR_3_PRIME: 432 bases from CDS
1	23986664								1					0	7	34.7305	0.5798	0.00016881	0	Not found	INTERGENIC
1	24004620								1					0	48	31.1377	-3.3206	0.00477	0	Not found	INTERGENIC
1	24037402								1					0	89	24.5509	-10.157	0.03304	0	Not found	INTERGENIC
1	24040640								1					0	6	8.38323	-2.6304	0.00153	0	Not found	INTERGENIC
1	24067015								1					0	6	11.3772	-0.99311	0.00028859	LOC_Os01g42370	pleiotropic drug resistance protein, putative, expressed	INTRON
1	24072001								1					0	4	44.3114	0.51507	0.00014785	LOC_Os01g42370	pleiotropic drug resistance protein, putative, expressed	INTRON
1	24080128								1					0	7	44.3114	0.51507	0.00014785	LOC_Os01g42380	pleiotropic drug resistance protein, putative, expressed	INTRON
1	24092946								1					0	4	11.976	0.07828	1.765e-06	0	Not found	INTERGENIC
1	24116678								1					0	0	14.9701	5.1661	0.00481	0	Not found	INTERGENIC
1	24129769								1					0	3	44.3114	-0.46984	0.00012381	0	Not found	INTERGENIC
1	24150959								1					0	8	37.1257	0.33529	6.4789e-05	0	Not found	INTERGENIC
1	24160694								1					0	12	38.9222	-0.75349	0.00033184	LOC_Os01g42490	endonuclease/exonuclease/phosphatase family domain containing protein, expressed	INTRON
1	24165169								1					0	21	36.5269	-0.69314	0.0002064	LOC_Os01g42500	zinc finger, C3HC4 type family protein, expressed	NON_SYNONYMOUS_CODING
1	24234621								1					0	0	13.7725	4.16167	0.00255	0	Not found	INTERGENIC
1	24248534								1					0	0	3.59281	-4.7041	0.00246	LOC_Os01g42630	C-5 cytosine-specific DNA methylase, putative, expressed	INTRON
1	24336951								1					0	0	14.3713	4.65714	0.00396	0	Not found	INTERGENIC
1	24383450													0	2	14.3713	8.30578	0.01194	LOC_Os01g42850	ThiF family domain containing protein, putative, expressed	INTRON
1	24482988													0	0	11.976	-3.2562	0.00218	LOC_Os01g42980	ribosomal protein L22, putative, expressed	NON_SYNONYMOUS_CODING
1	24510796													0	0	5.98802	-0.59071	2.8846e-05	0	Not found	INTERGENIC
1	24551101													0	2	29.3413	-1.6555	0.0012	0	Not found	INTERGENIC
1	24593377													0	0	5.98802	-2.3433	0.00056359	LOC_Os01g43110	expressed protein	NON_SYNONYMOUS_CODING
1	24615393													0	3	6.58683	-5.9563	0.00418	LOC_Os01g43140	lipase, putative, expressed	UTR_3_PRIME: 260 bases from CDS
1	24660421													0	37	31.1377	-3.0837	0.00347	0	Not found	INTERGENIC
1	24694079													0	1	5.38922	-5.0952	0.00254	LOC_Os01g43220	chitinase domain-containing protein 1 precursor, putative, expressed	INTRON
1	24760802													0	15	43.7126	-8.3121	0.03039	0	Not found	INTERGENIC
1	24765624													0	0	7.18563	4.1505	0.00202	LOC_Os01g43330	extra-large G-protein-related, putative, expressed	INTRON
1	24784743													0	0	7.78443	2.13161	0.00060326	LOC_Os01g43350	protein kinase family protein, putative, expressed	UTR_3_PRIME: 98 bases from CDS
1	24788211													0	5	44.9102	-2.6926	0.00316	LOC_Os01g43350	protein kinase family protein, putative, expressed	UTR_5_PRIME: 397 bases from TSS
1	24836934													0	0	4.79042	0.91408	0.00011596	0	Not found	INTERGENIC
1	24851489													0	20	47.3054	-5.7521	0.01753	0	Not found	INTERGENIC
1	24859187													0	12	49.1018	-5.756	0.01679	0	Not found	INTERGENIC
1	24870727													0	2	47.9042	-5.2109	0.01248	0	Not found	INTERGENIC
1	24934156													0	9	8.38323	-4.6779	0.00481	0	Not found	INTERGENIC
1	24987907													0	15	26.9461	-2.5021	0.00176	0	Not found	INTERGENIC
1	25016468													0	30	10.1796	-9.1519	0.01803	0	Not found	INTERGENIC
1	25038484													0	2	12.5749	-0.18116	8.1305e-06	LOC_Os01g43690	expressed protein	SYNONYMOUS_CODING
1	25239527													0	8	18.5629	-1.466	0.00043962	0	Not found	INTERGENIC
1	25250214													0	7	26.3473	-3.605	0.00344	0	Not found	INTERGENIC
1	25281829													0	94	35.9281	-7.8364	0.02098	0	Not found	INTERGENIC
1	25294456													0	0	4.79042	-10.797	0.00872	LOC_Os01g44130	aspartic proteinase oryzasin-1 precursor, putative, expressed	INTRON
1	25298122													0	0	5.38922	-5.3236	0.00261	0	Not found	INTERGENIC
1	25333121													0	0	10.7784	-0.25619	6.7222e-06	0	Not found	INTERGENIC
1	25362835													0	0	4.19162	7.47231	0.00435	0	Not found	INTERGENIC
1	25371024													0	1	4.79042	-3.4209	0.00104	0	Not found	INTERGENIC
1	25372637													0	0	4.79042	-3.4209	0.00104	0	Not found	INTERGENIC
1	25414264													0	0	4.19162	3.48427	0.00095027	0	Not found	INTERGENIC
1	25498933													0	14	8.98204	-3.4833	0.00251	0	Not found	INTERGENIC
1	25508056													0	0	8.98204	3.02307	0.00135	0	Not found	INTERGENIC
1	25531352													0	2	4.19162	-10.654	0.01238	0	Not found	INTERGENIC
1	25593002													0	0	5.38922	9.14549	0.00644	LOC_Os01g45090	MYB family transcription factor, putative, expressed	NON_SYNONYMOUS_CODING
1	25596879													0	0	5.38922	9.14549	0.00644	0	Not found	INTERGENIC
1	25628884													0	90	34.7305	-8.4368	0.02377	0	Not found	INTERGENIC
1	25672977													0	75	33.5329	-6.2394	0.01343	0	Not found	INTERGENIC
1	25684060													0	9	27.5449	0.25734	2.0306e-05	0	Not found	INTERGENIC
1	25685951													0	46	26.9461	-4.4991	0.00593	0	Not found	INTERGENIC
1	25719124													0	3	3.59281	-12.202	0.0132	0	Not found	INTERGENIC
1	25772230													0	2	4.79042	-3.0664	0.0012	0	Not found	INTERGENIC
1	25782926													0	4	5.38922	-3.3295	0.00171	0	Not found	INTERGENIC
1	25919919													0	4	4.79042	-3.0664	0.0012	LOC_Os01g45620	CGMC_MAPKCMGC_2.5 - CGMC includes CDA, MAPK, GSK3, and CLKC kinases, expressed	INTRON
1	25961605													0	2	4.79042	-3.0664	0.0012	0	Not found	INTERGENIC
1	26323985													0	0	4.19162	-18.75	0.01906	LOC_Os01g46290	lipase, putative, expressed	NON_SYNONYMOUS_CODING
1	26511594													0	0	2.99401	3.59293	0.00053286	0	Not found	INTERGENIC
1	26593177													0	0	2.39521	-9.767	0.0056	LOC_Os01g46700	SET domain containing protein, expressed	INTRON
1	26595210													0	1	5.98802	-8.1352	0.00587	LOC_Os01g46700	SET domain containing protein, expressed	NON_SYNONYMOUS_CODING
1	26692984													0	15	5.98802	-13.273	0.02381	0	Not found	INTERGENIC
1	26700771													0	0	2.39521	-9.767	0.0056	LOC_Os01g46810	viral A-type inclusion protein repeat containing protein, expressed	STOP_GAINED
1	26770444													0	0	5.98802	-1.4658	0.00023353	0	Not found	INTERGENIC
1	26784103													0	0	5.38922	-5.2831	0.00249	LOC_Os01g46926	ubiquitin-conjugating enzyme, putative, expressed	SYNONYMOUS_CODING
1	26786974													0	0	5.98802	-1.4658	0.00023353	LOC_Os01g46932	vacuolar protein-sorting-associated protein 25, putative, expressed	INTRON
1	26814057													0	0	5.98802	-1.4658	0.00023353	LOC_Os01g46980	vacuolar ATP synthase subunit E, putative, expressed	INTRON
1	26816313													0	0	6.58683	0.08136	9.4096e-07	LOC_Os01g46980	vacuolar ATP synthase subunit E, putative, expressed	UTR_3_PRIME: 35 bases from CDS
1	26917422													0	0	3.59281	18.8009	0.01206	0	Not found	INTERGENIC
1	27025297													0	1	3.59281	18.8009	0.01206	0	Not found	INTERGENIC
1	27028702													0	0	3.59281	18.8009	0.01206	0	Not found	INTERGENIC
1	27055001													0	2	4.19162	25.0779	0.02397	0	Not found	INTERGENIC
1	27087298													0	0	7.18563	-2.4349	0.00064216	LOC_Os01g47410	aspartic proteinase oryzasin-1 precursor, putative, expressed	NON_SYNONYMOUS_CODING
1	27091261													0	0	7.78443	0.02048	5.365e-08	LOC_Os01g47410	aspartic proteinase oryzasin-1 precursor, putative, expressed	NON_SYNONYMOUS_CODING
1	27104143													0	0	7.18563	-2.4349	0.00064216	LOC_Os01g47430	protein of unknown function DUF1296 domain containing protein, expressed	INTRON
1	27110463													0	0	7.18563	-2.4349	0.00064216	0	Not found	INTERGENIC
1	27119849													0	0	7.18563	-2.4349	0.00064216	LOC_Os01g47450	OsCttP1 - Putative C-terminal processing peptidase homologue, expressed	INTRON
1	27146124													0	0	7.78443	-4.6846	0.00271	LOC_Os01g47490	Lg106, putative, expressed	UTR_5_PRIME: 758 bases from TSS
1	27159244													0	16	14.9701	-4.8868	0.00709	0	Not found	INTERGENIC
1	27161527													0	24	11.976	-9.6897	0.01903	LOC_Os01g47520	hypothetical protein	INTRON
1	27172465													0	1	8.98204	-0.45815	2.6533e-05	LOC_Os01g47530	CGMC_MAPKCMGC_2.6 - CGMC includes CDA, MAPK, GSK3, and CLKC kinases, expressed	INTRON
1	27196502													0	0	10.1796	0.99253	0.00015058	LOC_Os01g47560	WRKY16, expressed	UTR_3_PRIME: 312 bases from CDS
1	27217471													0	1	4.79042	20.527	0.01591	0	Not found	INTERGENIC
1	27251511													0	0	7.18563	10.812	0.00961	0	Not found	INTERGENIC
1	27253051													0	0	5.38922	24.2116	0.0242	0	Not found	INTERGENIC
1	27262971													0	1	7.78443	4.75977	0.00231	LOC_Os01g47650	vacuolar protein sorting-associated protein 16, putative, expressed	INTRON
1	27285055													0	1	5.38922	24.2116	0.0242	0	Not found	INTERGENIC
1	27316829													0	1	5.38922	24.2116	0.0242	0	Not found	INTERGENIC
1	27325298													0	6	5.38922	26.0677	0.03868	0	Not found	INTERGENIC
1	27330044													0	6	38.9222	-2.1817	0.00266	0	Not found	INTERGENIC
1	27337109													0	7	38.3234	-1.9207	0.00197	LOC_Os01g47770	CS domain containing protein, putative, expressed	INTRON
1	27417659								1					0	5	5.98802	19.1061	0.02613	LOC_Os01g47900	S-locus-like receptor protein kinase, putative, expressed	NON_SYNONYMOUS_CODING
1	27506186								1					0	0	5.38922	16.5998	0.01742	LOC_Os01g48060	auxin response factor, putative, expressed	NON_SYNONYMOUS_CODING
1	27585390								1					0	6	4.19162	24.6483	0.034	0	Not found	INTERGENIC
1	27596767								1					0	1	3.59281	21.4952	0.02277	LOC_Os01g48180	DDT domain containing protein, putative, expressed	INTRON
1	27610155								1					0	4	2.99401	37.9029	0.04765	0	Not found	INTERGENIC
1	27625303								1					0	5	12.5749	0.06677	1.0151e-06	LOC_Os01g48210	PAP/25A associated domain containing protein, putative, expressed	INTRON
1	27689267								1					0	1	5.38922	-3.1121	0.00119	0	Not found	INTERGENIC
1	27718131								1					0	0	5.38922	1.48698	0.00018476	LOC_Os01g48370	OsFBT1 - F-box and tubby domain containing protein, expressed	INTRON
1	27735730								1					0	4	2.39521	35.6891	0.03334	LOC_Os01g48390	expressed protein	INTRON
1	27737916								1					0	1	2.39521	35.6891	0.03334	LOC_Os01g48390	expressed protein	INTRON
1	27759180								1					0	2	2.39521	35.6891	0.03334	LOC_Os01g48440	glycosyltransferase family 43 protein, putative, expressed	INTRON
1	27941462								1					0	0	7.78443	0.85048	7.1972e-05	LOC_Os01g48720	RNA polymerase III subunit RPC82 family protein, putative, expressed	SYNONYMOUS_CODING
1	28028497													0	0	5.98802	2.43734	0.00040254	0	Not found	INTERGENIC
1	28058059													0	30	39.521	2.4036	0.00364	LOC_Os01g48900	dynamin-related protein 1A, putative, expressed	SYNONYMOUS_CODING
1	28070574													0	0	5.38922	9.24401	0.00444	0	Not found	INTERGENIC
1	28116036													0	76	28.1437	6.43165	0.01969	0	Not found	INTERGENIC
1	28121386													0	65	25.7485	5.07276	0.01258	LOC_Os01g48980	GPI transamidase component family protein, putative, expressed	SYNONYMOUS_CODING
1	28145666													0	63	25.1497	5.19071	0.01217	0	Not found	INTERGENIC
1	28163356													0	0	7.18563	8.10719	0.00553	LOC_Os01g49010	ORC4 - Putative origin recognition complex subunit 4, expressed	INTRON
1	28169186													0	1	7.18563	8.10719	0.00553	LOC_Os01g49024	phosphatidylserine synthase, putative, expressed	INTRON
1	28185611													0	3	21.5569	3.37333	0.00383	0	Not found	INTERGENIC
1	28192834													0	5	22.7545	4.03347	0.00538	LOC_Os01g49060	prenyltransferase, putative, expressed	UTR_3_PRIME: 33 bases from CDS
1	28232815													0	11	23.3533	-4.7212	0.0092	LOC_Os01g49110	prenyltransferase, putative, expressed	INTRON
1	28252400													0	48	47.9042	-4.0768	0.01029	0	Not found	INTERGENIC
1	28265520													0	24	9.58084	-12.279	0.02466	LOC_Os01g49180	ATP dependent DNA ligase family protein, putative, expressed	INTRON
1	28284170													0	32	41.9162	-4.6852	0.00973	LOC_Os01g49200	microtubule associated protein, putative, expressed	INTRON
1	28291734													0	49	14.9701	4.91453	0.00759	0	Not found	INTERGENIC
1	28342158													0	63	48.503	-5.0251	0.01598	LOC_Os01g49300	retrotransposon protein, putative, unclassified, expressed	SYNONYMOUS_CODING
1	28372587													0	71	47.9042	-5.1141	0.01667	LOC_Os01g49350	DUF292 domain containing protein, expressed	NON_SYNONYMOUS_CODING
1	28429525													0	33	25.7485	-0.90917	0.00033203	0	Not found	INTERGENIC
1	28431386													0	31	34.1317	0.22657	2.2085e-05	0	Not found	INTERGENIC
1	28442207													0	22	40.1198	-5.1235	0.01425	0	Not found	INTERGENIC
1	28537829													0	39	28.1437	-4.5655	0.00668	0	Not found	INTERGENIC
1	28552456													0	69	23.3533	-8.4534	0.02449	LOC_Os01g49680	DNA repair helicase XPB2, putative, expressed	INTRON
1	28555605													0	5	46.7066	-0.70583	0.00030032	0	Not found	INTERGENIC
1	28624251													0	7	40.1198	-2.1333	0.00239	0	Not found	INTERGENIC
1	28629158													0	5	46.7066	1.11741	0.00070126	0	Not found	INTERGENIC
1	28657315													0	0	2.99401	17.5612	0.01278	0	Not found	INTERGENIC
1	28661381													0	6	39.521	-1.0033	0.00051839	0	Not found	INTERGENIC
1	28669462													0	0	5.98802	-0.55092	4.6992e-05	0	Not found	INTERGENIC
1	28671916													0	2	5.38922	7.45648	0.00648	LOC_Os01g49920	protein kinase, putative, expressed	SYNONYMOUS_CODING
1	28709128													0	11	43.7126	-0.43083	9.743e-05	LOC_Os01g49950	transposon protein, putative, unclassified, expressed	INTRON
1	28734251													0	0	4.19162	1.23412	0.00010261	LOC_Os01g50010	clathrin assembly protein, putative, expressed	INTRON
1	28739760													0	6	40.1198	-1.4843	0.00107	0	Not found	INTERGENIC
1	28774414													0	2	11.976	-0.50135	6.6798e-05	LOC_Os01g50080	MDR-like ABC transporter, putative, expressed	SYNONYMOUS_CODING
1	28776299													0	1	5.98802	-4.3402	0.00277	LOC_Os01g50080	MDR-like ABC transporter, putative, expressed	SYNONYMOUS_CODING
1	28798774													0	3	11.976	-0.50135	6.6798e-05	0	Not found	INTERGENIC
1	28810114													0	2	11.976	-0.50135	6.6798e-05	0	Not found	INTERGENIC
1	28818658													0	2	6.58683	18.6023	0.02863	0	Not found	INTERGENIC
1	28839002													0	2	13.7725	5.26447	0.00762	0	Not found	INTERGENIC
1	28887491													0	0	3.59281	16.2772	0.01309	LOC_Os01g50320	surp module family protein, putative, expressed	INTRON
1	28912479													0	0	2.99401	17.5612	0.01278	0	Not found	INTERGENIC
1	28926064													0	0	2.99401	17.5612	0.01278	0	Not found	INTERGENIC
1	28980468													0	22	9.58084	-7.9304	0.01285	LOC_Os01g50470	regulator of chromosome condensation, putative, expressed	SYNONYMOUS_CODING
1	28985758													0	1	3.59281	10.5704	0.00754	LOC_Os01g50480	SAM dependent carboxyl methyltransferase, putative, expressed	INTRON
1	29062777													0	1	11.976	-4.1648	0.00361	0	Not found	INTERGENIC
1	29116134													0	1	2.99401	17.5612	0.01278	LOC_Os01g50690	WD domain, G-beta repeat domain containing protein, expressed	INTRON
1	29143204													0	1	3.59281	2.00262	0.0002739	0	Not found	INTERGENIC
1	29218334													0	0	11.976	1.34464	0.00017298	LOC_Os01g50860	chloride transporter, chloride channel family, putative, expressed	INTRON
1	29221872													0	53	26.9461	-6.0511	0.01147	0	Not found	INTERGENIC
1	29242551													0	4	8.38323	-4.9135	0.0043	LOC_Os01g50930	expressed protein	INTRON
1	29291613													0	28	18.5629	-8.3534	0.01318	LOC_Os01g50980	cullin, putative, expressed	SYNONYMOUS_CODING
1	29386238													0	62	23.3533	-10.074	0.02239	0	Not found	INTERGENIC
1	29445819													0	0	3.59281	-13.19	0.00596	LOC_Os01g51220	transport protein particle component, Bet3, domain containing protein, expressed	INTRON
1	29459365													0	0	10.1796	0.10978	1.1435e-06	LOC_Os01g51250	mitochondrial carrier protein, putative, expressed	INTRON
1	29464822													0	10	15.5689	-5.4463	0.00572	0	Not found	INTERGENIC
1	29466996													0	33	25.1497	-6.9076	0.0111	0	Not found	INTERGENIC
1	29512323													0	1	5.38922	-6.8614	0.00533	0	Not found	INTERGENIC
1	29516949													0	0	4.79042	-0.55838	2.8616e-05	0	Not found	INTERGENIC
1	29529573													0	44	18.5629	-9.132	0.02131	0	Not found	INTERGENIC
1	29550776													0	23	24.5509	-6.349	0.00911	0	Not found	INTERGENIC
1	29556722													0	21	24.5509	-6.349	0.00911	0	Not found	INTERGENIC
1	29615657													0	1	20.3593	-0.22516	8.8571e-06	0	Not found	INTERGENIC
1	29727607													0	1	14.3713	-2.5261	0.00066341	0	Not found	INTERGENIC
1	29770123													0	8	9.58084	-9.2962	0.01282	0	Not found	INTERGENIC
1	29825738													0	12	23.9521	-2.6621	0.00206	0	Not found	INTERGENIC
1	29902950													0	16	25.7485	-4.5964	0.00558	0	Not found	INTERGENIC
1	29956766													0	10	3.59281	-23.64	0.03954	0	Not found	INTERGENIC
1	29976557													0	3	8.98204	0.39906	2.6599e-05	0	Not found	INTERGENIC
1	29981134													0	0	5.98802	7.58449	0.00598	0	Not found	INTERGENIC
1	29983438													0	0	19.7605	1.41062	0.00065345	0	Not found	INTERGENIC
1	30102892													0	0	5.98802	3.25159	0.00221	LOC_Os01g52400	bacterial transferase hexapeptide domain containing protein, expressed	UTR_5_PRIME: 128 bases from TSS
1	30106138													0	16	12.5749	-2.6257	0.00207	LOC_Os01g52400	bacterial transferase hexapeptide domain containing protein, expressed	INTRON
1	30112575													0	22	12.5749	-3.2253	0.00276	0	Not found	INTERGENIC
1	30157635													0	5	9.58084	1.04104	0.00028492	LOC_Os01g52480	senescence-associated protein, putative, expressed	UTR_3_PRIME: 234 bases from CDS
1	30175519													0	0	7.78443	-1.7396	0.00047015	LOC_Os01g52514	B3 DNA binding domain containing protein, expressed	INTRON
1	30178262													0	0	7.78443	-1.7396	0.00047015	LOC_Os01g52514	B3 DNA binding domain containing protein, expressed	INTRON
1	30192833													0	5	6.58683	-12.031	0.01642	LOC_Os01g52550	ABC transporter, ATP-binding protein, putative, expressed	NON_SYNONYMOUS_CODING
1	30197987													0	6	2.99401	37.9029	0.04765	0	Not found	INTERGENIC
1	30244448													0	0	2.99401	9.05645	0.00377	LOC_Os01g52610	membrane associated DUF588 domain containing protein, putative, expressed	INTRON
1	30249052													0	1	11.3772	2.04398	0.00075583	LOC_Os01g52610	membrane associated DUF588 domain containing protein, putative, expressed	INTRON
1	30253277													0	25	4.19162	-24.785	0.05611	LOC_Os01g52630	regulator of chromosome condensation, putative, expressed	NON_SYNONYMOUS_CODING
1	30288520													0	0	3.59281	31.0506	0.01997	0	Not found	INTERGENIC
1	30308552													0	1	8.98204	3.6507	0.00323	0	Not found	INTERGENIC
1	30355256													0	24	33.5329	-1.0159	0.00040428	LOC_Os01g52760	expressed protein	INTRON
1	30359723													0	8	4.79042	11.0117	0.01007	0	Not found	INTERGENIC
1	30426070													0	0	13.7725	3.14856	0.00096728	0	Not found	INTERGENIC
1	30428445													0	55	18.5629	-11.252	0.02392	LOC_Os01g52920	expressed protein	INTRON
1	30461152													0	0	2.99401	7.00589	0.00502	LOC_Os01g53000	trehalose synthase, putative, expressed	NON_SYNONYMOUS_CODING
1	30473036													0	0	2.99401	7.00589	0.00502	LOC_Os01g53020	heat shock protein DnaJ, putative, expressed	INTRON
1	30476158													0	17	36.5269	2.81486	0.00436		Not found	INTERGENIC
1	30478140													0	3	17.3653	4.22232	0.00359	0	Not found	INTERGENIC
1	30492775													0	61	30.5389	-6.53	0.01297	LOC_Os01g53070	ATP binding protein, putative, expressed	SYNONYMOUS_CODING
1	30503079													0	57	28.7425	-6.4309	0.01247	LOC_Os01g53079	ubiquitin domain-containing protein 1, putative, expressed	INTRON
1	30515514													0	3	6.58683	-4.3502	0.00275	LOC_Os01g53090	pathogen-related protein, putative, expressed	INTRON
1	30529926													0	0	2.39521	35.6891	0.03334	0	Not found	INTERGENIC
1	30531566													0	4	34.1317	1.45421	0.00082213	0	Not found	INTERGENIC
1	30539652													0	0	2.99401	19.6577	0.00645	LOC_Os01g53150	GTPase of unknown function domain containing protein, putative, expressed	INTRON
1	30632339													0	0	2.99401	19.6577	0.00645	LOC_Os01g53294	respiratory burst oxidase protein B, putative, expressed	NON_SYNONYMOUS_CODING
1	30645755													0	0	2.99401	19.6577	0.00645	0	Not found	INTERGENIC
1	30679434													0	0	3.59281	31.0506	0.01997	0	Not found	INTERGENIC
1	30714647													0	0	3.59281	31.0506	0.01997	LOC_Os01g53450	aminotransferase, classes I and II, domain containing protein, expressed	UTR_5_PRIME: 67 bases from TSS
1	30750617													0	1	5.98802	10.143	0.01499	0	Not found	INTERGENIC
1	30752862													0	52	26.3473	-7.1113	0.01438	0	Not found	INTERGENIC
1	30792280													0	32	30.5389	-2.681	0.00219	LOC_Os01g53630	ulp1 protease family protein, putative, expressed	INTRON
1	30803634													0	0	3.59281	8.80958	0.00889	0	Not found	INTERGENIC
1	30824250													0	29	5.38922	-18.393	0.03918	0	Not found	INTERGENIC
1	30838490													0	48	25.1497	-4.7428	0.00787	0	Not found	INTERGENIC
1	30841789													0	55	29.3413	-5.0924	0.00811	LOC_Os01g53680	6-phosphofructokinase, putative, expressed	SYNONYMOUS_CODING
1	30917711													0	0	3.59281	0.44306	1.9938e-05	0	Not found	INTERGENIC
1	31006954													0	2	10.7784	2.80776	0.00065179	LOC_Os01g53920	receptor-like protein kinase 5 precursor, putative, expressed	NON_SYNONYMOUS_CODING
1	31016692													0	0	2.99401	19.6577	0.00645	LOC_Os01g53940	expressed protein	INTRON
1	31047048													0	0	2.99401	19.6577	0.00645	0	Not found	INTERGENIC
1	31050368													0	0	2.99401	19.6577	0.00645	0	Not found	INTERGENIC
1	31068874													0	0	2.99401	19.6577	0.00645	LOC_Os01g54010	peptidase, putative, expressed	INTRON
1	31158785													0	2	13.7725	2.2481	0.00119	0	Not found	INTERGENIC
1	31205245													0	39	4.79042	-22.572	0.05514	LOC_Os01g54240	nucleoporin, putative, expressed	INTRON
1	31229145													0	0	2.99401	19.6577	0.00645	0	Not found	INTERGENIC
1	31230695													0	45	25.7485	-6.203	0.01043	0	Not found	INTERGENIC
1	31246031													0	0	2.39521	35.6891	0.03334	0	Not found	INTERGENIC
1	31252147													0	0	2.99401	19.6577	0.00645	LOC_Os01g54300	OsMan02 - Endo-Beta-Mannanase, expressed	INTRON
1	31259351													0	0	2.99401	19.6577	0.00645	0	Not found	INTERGENIC
1	31276950													0	56	37.1257	-5.3403	0.00943	LOC_Os01g54350	protein kinase domain containing protein, expressed	INTRON
1	31300283													0	1	14.3713	2.2464	0.0005456	0	Not found	INTERGENIC
1	31313310													0	0	10.7784	2.80776	0.00065179	0	Not found	INTERGENIC
1	31324267													0	42	5.98802	-20.563	0.05266	0	Not found	INTERGENIC
1	31350119													0	1	3.59281	31.0506	0.01997	LOC_Os01g54510	MAC/Perforin domain containing protein, putative, expressed	SYNONYMOUS_CODING
1	31353237													0	0	2.99401	19.6577	0.00645	0	Not found	INTERGENIC
1	31380518													0	0	2.99401	19.6577	0.00645	0	Not found	INTERGENIC
1	31396841													0	78	17.3653	9.23011	0.02624	LOC_Os01g54580	transporter family protein, putative, expressed	INTRON
1	31423850													0	0	2.99401	19.6577	0.00645	LOC_Os01g54620	CESA4 - cellulose synthase, expressed	NON_SYNONYMOUS_CODING
1	31431656													0	1	3.59281	31.0506	0.01997	LOC_Os01g54630	leucine rich repeat family protein, putative, expressed	UTR_3_PRIME: 275 bases from CDS
1	31456185													0	1	10.7784	2.80776	0.00065179	LOC_Os01g54670	coiled-coil domain-containing protein 25, putative, expressed	INTRON
1	31485533													0	79	20.9581	-11.155	0.03409	LOC_Os01g54714	retrotransposon protein, putative, unclassified, expressed	INTRON
1	31509970													0	1	17.3653	4.9758	0.00691	LOC_Os01g54770	expressed protein	NON_SYNONYMOUS_CODING
1	31557933													0	1	3.59281	31.0506	0.01997	0	Not found	INTERGENIC
1	31559811													0	0	2.99401	19.6577	0.00645	LOC_Os01g54870	60S ribosomal protein L18a, putative, expressed	SYNONYMOUS_CODING
1	31566399													0	1	3.59281	31.0506	0.01997	0	Not found	INTERGENIC
1	31569295													0	0	2.99401	19.6577	0.00645	LOC_Os01g54900	lipid-A-disaccharide synthase family protein, expressed	UTR_3_PRIME: 693 bases from CDS
1	31571201													0	0	2.99401	19.6577	0.00645	LOC_Os01g54900	lipid-A-disaccharide synthase family protein, expressed	INTRON
1	31602415													0	80	38.9222	-3.5559	0.00488	LOC_Os01g54940	dehydrogenase, putative, expressed	INTRON
1	31630933													0	77	16.7665	9.32511	0.02627	0	Not found	INTERGENIC
1	31653491													0	0	10.7784	2.80776	0.00065179	LOC_Os01g55050	protein of unknown function DUF1421 domain containing protein, expressed	INTRON
1	31679650													0	45	40.1198	-1.5736	0.00086568	LOC_Os01g55094	expressed protein	INTRON
1	31688913													0	71	19.7605	-11.558	0.03362	LOC_Os01g55094	expressed protein	INTRON
1	31779847													0	52	36.5269	-0.43528	6.2875e-05	0	Not found	INTERGENIC
1	31787033													0	41	20.3593	-6.7826	0.01043	0	Not found	INTERGENIC
1	31803858													0	15	39.521	2.3348	0.00182	0	Not found	INTERGENIC
1	31811026													0	43	32.9341	0.45707	7.1838e-05	LOC_Os01g55260	AAA-type ATPase family protein, putative, expressed	NON_SYNONYMOUS_CODING
1	31836815													0	9	7.78443	-11.152	0.01647	LOC_Os01g55300	DNA-directed polymerase, putative, expressed	UTR_3_PRIME: 420 bases from CDS
1	31850302													0	3	29.3413	9.51657	0.02734	0	Not found	INTERGENIC
1	31857929													0	21	6.58683	-14.6	0.02867	0	Not found	INTERGENIC
1	31862467													0	23	6.58683	-14.6	0.02867	LOC_Os01g55350	phosphoenolpyruvate carboxylase, putative, expressed	SYNONYMOUS_CODING
1	31867112													0	36	37.7246	2.0968	0.00167	0	Not found	INTERGENIC
1	31876052													0	22	6.58683	-14.6	0.02867	LOC_Os01g55360	phosphatidate cytidylyltransferase, putative, expressed	NON_SYNONYMOUS_CODING
1	31889378													0	31	6.58683	-14.6	0.02867	0	Not found	INTERGENIC
1	31907091													0	5	27.5449	4.06965	0.00661	0	Not found	INTERGENIC
1	31927141													0	0	3.59281	-2.9824	0.00036779	LOC_Os01g55430	OsFBT2 - F-box and tubby domain containing protein, expressed	UTR_3_PRIME: 557 bases from CDS
1	31944319													0	0	2.99401	-5.9461	0.00334	LOC_Os01g55450	CAMK_KIN1/SNF1/Nim1_like.11 - CAMK includes calcium/calmodulin depedent protein kinases, expressed	UTR_3_PRIME: 487 bases from CDS
1	32043842													0	0	15.5689	7.7315	0.01494	0	Not found	INTERGENIC
1	32084841													0	32	38.3234	2.709	0.00284	0	Not found	INTERGENIC
1	32098099													0	35	35.3293	1.13323	0.00050246	LOC_Os01g55740	OsRhmbd4 - Putative Rhomboid homologue, expressed	INTRON
1	32099526													0	29	37.1257	2.07926	0.00162	0	Not found	INTERGENIC
1	32109173													0	43	37.7246	0.70323	0.00019306	LOC_Os01g55750	TCP family transcription factor, putative, expressed	INTRON
1	32114402													0	0	10.1796	11.3384	0.01081	0	Not found	INTERGENIC
1	32139656													0	0	7.78443	4.97451	0.00138	LOC_Os01g55799	exo70 exocyst complex subunit domain containing protein, expressed	UTR_5_PRIME: 778 bases from TSS
1	32149819													0	0	2.99401	16.9592	0.00795	LOC_Os01g55830	glutathione S-transferase, putative, expressed	INTRON
1	32153657													0	0	20.3593	-4.3512	0.00521	0	Not found	INTERGENIC
1	32272731													0	24	10.1796	-13.073	0.03	0	Not found	INTERGENIC
1	32360741													0	0	21.5569	-2.0461	0.00111	LOC_Os01g56190	HVT1, putative, expressed	UTR_3_PRIME: 799 bases from CDS
1	32390644													0	0	20.9581	-1.4732	0.00058349	LOC_Os01g56240	OsSAUR2 - Auxin-responsive SAUR gene family member, expressed	SYNONYMOUS_CODING
1	32510854													0	0	2.99401	-7.0649	0.0019	LOC_Os01g56390	OsFBX26 - F-box domain containing protein, expressed	SYNONYMOUS_CODING
1	32591998													0	0	9.58084	7.74189	0.00476	LOC_Os01g56520	double-stranded RNA binding motif containing protein, expressed	UTR_5_PRIME: 207 bases from TSS
1	32632613													0	0	2.99401	-2.1663	0.00036774	LOC_Os01g56590	guanine nucleotide exchange family protein, putative, expressed	INTRON
1	32724924													0	48	41.9162	-5.0924	0.01273	0	Not found	INTERGENIC
1	32876408													0	30	10.1796	-13.557	0.03094	LOC_Os01g56910	expressed protein	INTRON
1	32891113													0	50	5.98802	-23.535	0.06033	LOC_Os01g56930	eukaryotic aspartyl protease domain containing protein, expressed	NON_SYNONYMOUS_CODING
1	32967678													0	34	8.38323	-17.747	0.04288	LOC_Os01g57073	insulin-degrading enzyme, putative, expressed	INTRON
1	32999408													0	15	28.7425	-4.4468	0.00892	0	Not found	INTERGENIC
1	33007138													0	66	43.7126	3.22775	0.00406	LOC_Os01g57110	SNF2 family N-terminal domain containing protein, expressed	INTRON
1	33055445						1							1	93	35.3293	-8.8897	0.03589	LOC_Os01g57210	katanin p80 WD40 repeat-containing subunit B1 homolog 1, putative, expressed	INTRON
1	33057027													0	0	6.58683	4.87708	0.00196	LOC_Os01g57210	katanin p80 WD40 repeat-containing subunit B1 homolog 1, putative, expressed	SYNONYMOUS_CODING
1	33060660													0	89	20.3593	9.80501	0.03594	LOC_Os01g57220	secretory carrier-associated membrane protein, putative, expressed	INTRON
1	33081778													0	84	18.5629	9.05591	0.02909	0	Not found	INTERGENIC
1	33091343													0	38	30.5389	-3.5845	0.00497	0	Not found	INTERGENIC
1	33093016													0	38	30.5389	-3.5845	0.00497	LOC_Os01g57270	disease resistance RPP13-like protein 1, putative, expressed	NON_SYNONYMOUS_CODING
1	33101162													0	25	31.7365	-2.7835	0.003	LOC_Os01g57280	rp1, putative, expressed	SYNONYMOUS_CODING
1	33157251													0	10	20.9581	1.94544	0.00124	LOC_Os01g57360	acyltransferase, putative, expressed	INTRON
1	33166539													0	0	6.58683	4.87708	0.00196	0	Not found	INTERGENIC
1	33170963													0	0	6.58683	4.87708	0.00196	LOC_Os01g57370	cyclic nucleotide-gated ion channel 2, putative, expressed	INTRON
1	33185900													0	0	3.59281	15.6741	0.01175	LOC_Os01g57420	diacylglycerol kinase, putative, expressed	UTR_3_PRIME: 928 bases from CDS
1	33190668						1							1	100	39.521	-12.894	0.05649	LOC_Os01g57420	diacylglycerol kinase, putative, expressed	INTRON
1	33213346													0	5	9.58084	-3.3033	0.00135	LOC_Os01g57480	serine/threonine-protein kinase receptor precursor, putative, expressed	INTRON
1	33262213						1							1	100	40.1198	-14.136	0.06072	0	Not found	INTERGENIC
1	33279867						1							1	100	40.7186	-13.365	0.05285	0	Not found	INTERGENIC
1	33293767						1							1	95	40.7186	10.2595	0.0349	0	Not found	INTERGENIC
1	33336263						1							1	100	40.1198	-14.136	0.06072	0	Not found	INTERGENIC
1	33384715													0	0	9.58084	0.11805	1.811e-06	0	Not found	INTERGENIC
1	33456356													0	2	9.58084	-3.3033	0.00135	LOC_Os01g57854	pectinesterase, putative, expressed	INTRON
1	33477642													0	2	8.98204	-0.99186	0.00011068	LOC_Os01g57890	Homeobox domain containing protein, expressed	NON_SYNONYMOUS_CODING
1	33484768						1							1	95	41.9162	9.05696	0.0283	LOC_Os01g57920	OsFBL3 - F-box domain and LRR containing protein, expressed	UTR_3_PRIME: 18 bases from CDS
1	33486673													0	0	8.98204	-0.99186	0.00011068	LOC_Os01g57920	OsFBL3 - F-box domain and LRR containing protein, expressed	SYNONYMOUS_CODING
1	33546364													0	1	10.7784	-2.1396	0.00119	0	Not found	INTERGENIC
1	33615593													0	2	8.38323	1.82801	0.00037003	LOC_Os01g58114	expressed protein	INTRON
1	33629815													0	1	8.98204	-0.99186	0.00011068	LOC_Os01g58150	expressed protein	UTR_3_PRIME: 12 bases from CDS
1	33700294						1							1	99	47.9042	10.5535	0.03737	0	Not found	INTERGENIC
1	33708686						1							1	98	48.503	11.2285	0.04351	0	Not found	INTERGENIC
1	33732800						1							1	98	48.503	9.03744	0.02863	LOC_Os01g58380	3-hydroxybutyryl-CoA dehydrogenase, putative, expressed	UTR_3_PRIME: 108 bases from CDS
1	33782975													0	0	2.99401	-0.16062	2.0782e-06	0	Not found	INTERGENIC
1	33792830								1	1				0	0	3.59281	15.6741	0.01175	LOC_Os01g58459	expressed protein	INTRON
1	33871634								1	1				0	0	2.99401	13.1255	0.0059	LOC_Os01g58580	ICE-like protease p20 domain containing protein, putative, expressed	UTR_3_PRIME: 25 bases from CDS
1	33901316								1	1				0	79	29.3413	6.32092	0.01707	LOC_Os01g58640	nucleotide pyrophosphatase/phosphodiesterase, putative, expressed	INTRON
1	33927909								1	1				0	3	27.5449	-0.37525	5.6694e-05	LOC_Os01g58690	endonuclease/exonuclease/phosphatase family domain containing protein, expressed	SYNONYMOUS_CODING
1	34039719						1		1	1				1	97	37.7246	-10.031	0.02863	0	Not found	INTERGENIC
1	34045757								1	1				0	4	26.3473	0.44892	7.8594e-05	0	Not found	INTERGENIC
1	34135804								1	1				0	79	40.7186	-7.8885	0.01885	0	Not found	INTERGENIC
1	34156592								1	1				0	77	44.3114	-6.176	0.01137	LOC_Os01g59130	proline-rich family protein, putative, expressed	INTRON
1	34167165								1	1				0	0	2.39521	24.5122	0.02558	0	Not found	INTERGENIC
1	34179238								1	1				0	65	28.7425	-4.6164	0.00952	LOC_Os01g59160	UBA/TS-N domain containing protein, expressed	INTRON
1	34187435								1	1				0	81	32.9341	-5.1955	0.01144	0	Not found	INTERGENIC
1	34194273						1		1	1				1	98	35.9281	-12.328	0.03844	0	Not found	INTERGENIC
1	34227051						1		1	1				1	96	34.1317	-12.021	0.03622	0	Not found	INTERGENIC
1	34284275								1	1	1			0	67	38.9222	-4.4337	0.00591	0	Not found	INTERGENIC
1	34285684								1	1	1			0	0	2.99401	16.9592	0.00795	0	Not found	INTERGENIC
1	34289264								1	1	1			0	87	37.7246	-9.232	0.02536	0	Not found	INTERGENIC
1	34298625								1	1	1			0	68	35.3293	-5.9116	0.00993	LOC_Os01g59340	dihydropyrimidinase, putative, expressed	INTRON
1	34303316								1	1	1			0	89	33.5329	-9.1804	0.0223	LOC_Os01g59340	dihydropyrimidinase, putative, expressed	NON_SYNONYMOUS_CODING
1	34307010								1	1	1			0	0	4.79042	-17.737	0.01071	LOC_Os01g59350	transcription factor, putative, expressed	INTRON
1	34435745								1	1	1			0	2	2.99401	10.511	0.00702	LOC_Os01g59550	senescence-induced receptor-like serine/threonine-protein kinase precursor, putative, expressed	INTRON
1	34446335								1	1	1			0	4	44.9102	-1.0977	0.00067757	LOC_Os01g59570	senescence-induced receptor-like serine/threonine-protein kinase precursor, putative, expressed	NON_SYNONYMOUS_CODING
1	34449662								1	1	1			0	5	29.9401	-1.0942	0.00058182	LOC_Os01g59570	senescence-induced receptor-like serine/threonine-protein kinase precursor, putative, expressed	INTRON
1	34453080								1	1	1			0	1	30.5389	-1.8656	0.00167	LOC_Os01g59570	senescence-induced receptor-like serine/threonine-protein kinase precursor, putative, expressed	INTRON
1	34461099								1	1	1			0	11	47.3054	1.56611	0.00127	LOC_Os01g59580	retrotransposon protein, putative, unclassified, expressed	INTRON
1	34488570								1	1	1			0	1	13.1737	0.55462	7.1056e-05	LOC_Os01g59630	exostosin family domain containing protein, expressed	INTRON
1	34517808								1	1	1			0	61	49.7006	5.08925	0.01388	LOC_Os01g59670	expressed protein	NON_SYNONYMOUS_CODING
1	34524936								1	1	1			0	54	23.9521	4.59609	0.0089	LOC_Os01g59680	NHL25, putative, expressed	INTRON
1	34575326								1	1	1			0	14	42.515	-2.9033	0.00465	LOC_Os01g59780	AP2 domain containing protein, expressed	INTRON
1	34588489								1	1	1			0	13	29.3413	-3.84	0.00713	0	Not found	INTERGENIC
1	34605760								1	1	1			0	31	33.5329	-3.3151	0.00317	LOC_Os01g59840	Os1bglu3 - beta-glucosidase homologue, similar to G. max isohydroxyurate hydrolase, expressed	NON_SYNONYMOUS_CODING
1	34622561								1	1	1			0	2	28.7425	-1.5041	0.00097664	LOC_Os01g59860	expressed protein	INTRON
1	34630031								1	1	1			0	0	3.59281	-1.7959	0.00010257	LOC_Os01g59880	inositol-1, 4, 5-trisphosphate 5-phosphatase, putative, expressed	UTR_3_PRIME: 1290 bases from CDS
1	34653285								1	1	1			0	1	25.7485	-1.0284	0.00040872	LOC_Os01g59930	NADH-cytochrome b5 reductase, putative, expressed	INTRON
1	34681688								1	1	1			0	1	33.5329	0.21335	2.0681e-05	LOC_Os01g59980	zinc finger family protein, putative, expressed	SYNONYMOUS_CODING
1	34713288								1	1	1			0	4	27.5449	-1.6844	0.00119	LOC_Os01g60040	HEAT repeat family protein, putative, expressed	UTR_3_PRIME: 601 bases from CDS
1	34737299								1	1	1			0	9	7.18563	-4.8039	0.00474	0	Not found	INTERGENIC
1	34739258								1	1	1			0	36	37.1257	-3.6369	0.0078	LOC_Os01g60060	leucine-rich repeat family protein, putative, expressed	INTRON
1	34776348								1	1	1			0	37	17.9641	-4.0785	0.00617	LOC_Os01g60120	transmembrane protein 56, putative, expressed	UTR_3_PRIME: 193 bases from CDS
1	34814306								1	1	1			0	4	8.98204	-1.9454	0.0008071	0	Not found	INTERGENIC
1	34855834								1	1	1			0	3	25.7485	-2.1226	0.00197	LOC_Os01g60260	KH domain containing protein, putative, expressed	INTRON
1	34861369								1	1	1			0	4	8.98204	-7.7473	0.01059	0	Not found	INTERGENIC
1	34882090								1	1	1			0	0	7.18563	4.21548	0.00172	0	Not found	INTERGENIC
1	34906121								1	1	1			0	0	3.59281	-0.93766	5.9686e-05	LOC_Os01g60340	NTMC2Type1.1 protein, putative, expressed	INTRON
1	34939069								1	1	1			0	0	3.59281	-1.9898	0.00031552	LOC_Os01g60410	ubiquitin-conjugating enzyme, putative, expressed	NON_SYNONYMOUS_CODING
1	34987517								1	1	1			0	3	7.78443	-10.985	0.01555	LOC_Os01g60500	hypothetical protein	INTRON
1	35001790								1	1	1			0	0	3.59281	-0.93766	5.9686e-05	LOC_Os01g60520	WRKY116, expressed	INTRON
1	35007214								1	1	1			0	5	8.98204	-5.8328	0.00594	0	Not found	INTERGENIC
1	35058077								1	1	1			0	13	14.9701	-3.9839	0.00487	0	Not found	INTERGENIC
1	35080336								1	1	1			0	0	2.99401	-7.7211	0.00353		Not found	INTERGENIC
1	35086108								1	1	1			0	20	15.5689	-5.0796	0.00771	0	Not found	INTERGENIC
1	35090235								1	1	1			0	14	14.9701	-3.9839	0.00487	LOC_Os01g60680	expressed protein	INTRON
1	35129998								1	1	1			0	4	14.3713	-4.2302	0.00398	LOC_Os01g60740	LTPL16 - Protease inhibitor/seed storage/LTP family protein precursor, expressed	UTR_3_PRIME: 449 bases from CDS
1	35170571								1	1	1			0	0	10.7784	0.73878	9.9325e-05	0	Not found	INTERGENIC
1	35225302								1	1	1			0	10	13.7725	-5.8151	0.00696	LOC_Os01g60900	expressed protein	INTRON
1	35241374								1	1	1			0	3	2.99401	18.8199	0.02755	0	Not found	INTERGENIC
1	35333371								1	1	1			0	0	11.976	3.86	0.00233	LOC_Os01g61070	heavy metal-associated domain containing protein, expressed	UTR_3_PRIME: 126 bases from CDS
1	35347340									1	1			0	0	11.976	3.86	0.00233	0	Not found	INTERGENIC
1	35400273								1	1	1			0	3	10.1796	9.02357	0.01212	0	Not found	INTERGENIC
1	35413084								1	1	1			0	2	14.3713	-2.13	0.00091539	LOC_Os01g61190	exo70 exocyst complex subunit, putative, expressed	INTRON
1	35428716								1	1	1			0	0	12.5749	1.70551	0.00054874	0	Not found	INTERGENIC
1	35638936								1	1	1			0	7	20.3593	-1.6405	0.00126	LOC_Os01g61610	flavonol synthase/flavanone 3-hydroxylase, putative, expressed	INTRON
1	35722631								1	1	1			0	0	5.98802	1.04395	8.9692e-05	LOC_Os01g61760	myosin heavy chain-related, putative, expressed	SYNONYMOUS_CODING
1	35742359								1	1	1			0	0	5.98802	1.04395	8.9692e-05	LOC_Os01g61780	vacuolar ATP synthase 98 kDa subunit, putative, expressed	INTRON
1	35747798								1	1	1			0	7	22.1557	0.21529	2.3775e-05	0	Not found	INTERGENIC
1	35786038								1	1	1			0	10	31.1377	0.54434	0.00017412	LOC_Os01g61860	TBC domain containing protein, expressed	NON_SYNONYMOUS_CODING
1	35803607								1	1	1			0	0	5.98802	1.04395	8.9692e-05	0	Not found	INTERGENIC
1	35880835								1	1	1			0	0	5.98802	1.04395	8.9692e-05	0	Not found	INTERGENIC
1	35883790								1	1	1			0	0	5.98802	1.04395	8.9692e-05	0	Not found	INTERGENIC
1	35890912								1	1	1			0	2	2.39521	-14.374	0.01656	LOC_Os01g62000	pectate lyase 4 precursor, putative, expressed	NON_SYNONYMOUS_CODING
1	35911688								1	1	1			0	3	2.39521	-14.374	0.01656	0	Not found	INTERGENIC
1	35958248								1	1	1			0	2	9.58084	-4.1711	0.00196	0	Not found	INTERGENIC
1	35967289								1	1	1			0	0	6.58683	0.70594	4.4774e-05	0	Not found	INTERGENIC
1	35998585						1		1	1	1			1	98	24.5509	9.76116	0.03536	0	Not found	INTERGENIC
1	36029944								1	1	1			0	1	17.3653	-1.2394	0.00043941	LOC_Os01g62260	thaumatin, putative, expressed	UTR_3_PRIME: 150 bases from CDS
1	36090402								1	1	1			0	36	19.7605	-4.6138	0.00691	LOC_Os01g62360	expressed protein	INTRON
1	36099978								1	1	1			0	10	29.9401	1.77664	0.0013	LOC_Os01g62380	fasciclin-like arabinogalactan protein, putative, expressed	INTRON
1	36130406								1	1	1			0	0	2.99401	18.3394	0.00957	LOC_Os01g62420	triosephosphate isomerase, cytosolic, putative, expressed	INTRON
1	36131797								1	1	1			0	0	7.18563	-2.6265	0.00066598	LOC_Os01g62420	triosephosphate isomerase, cytosolic, putative, expressed	STOP_GAINED
1	36133041								1	1	1			0	1	24.5509	0.30477	3.2956e-05	0	Not found	INTERGENIC
1	36135270								1	1	1			0	1	7.78443	-3.1195	0.00123	0	Not found	INTERGENIC
1	36143154								1	1	1			0	0	7.18563	-2.6265	0.00066598	LOC_Os01g62440	ribonuclease protein, putative, expressed	NON_SYNONYMOUS_CODING
1	36205111								1	1	1			0	8	29.9401	2.11196	0.00173	0	Not found	INTERGENIC
1	36223061								1	1	1			0	10	29.9401	2.11196	0.00173	LOC_Os01g62570	ATP/GTP/Ca++ binding protein, putative, expressed	INTRON
1	36267186								1	1	1			0	1	7.18563	-2.6265	0.00066598	0	Not found	INTERGENIC
1	36354472								1	1	1			0	0	7.18563	-2.6265	0.00066598	0	Not found	INTERGENIC
1	36382522								1	1	1			0	0	7.18563	-2.6265	0.00066598	LOC_Os01g62810	regulator of chromosome condensation, putative, expressed	INTRON
1	36399916								1	1	1			0	0	5.38922	-2.3733	0.00061605	LOC_Os01g62850	membrane associated DUF588 domain containing protein, putative, expressed	INTRON
1	36404823								1	1	1			0	17	7.18563	-6.414	0.0095	LOC_Os01g62860	oxidoreductase, aldo/keto reductase family protein, putative, expressed	INTRON
1	36412415								1	1	1			0	0	9.58084	-0.92587	8.9997e-05	LOC_Os01g62870	oxidoreductase, aldo/keto reductase family protein, putative, expressed	INTRON
1	36420288								1	1	1			0	0	5.98802	4.4827	0.00125	LOC_Os01g62880	oxidoreductase, aldo/keto reductase family protein, putative, expressed	UTR_3_PRIME: 335 bases from CDS
1	36431594								1	1	1			0	0	9.58084	-0.92587	8.9997e-05	LOC_Os01g62900	amino acid kinase, putative, expressed	INTRON
1	36443885								1	1	1			0	0	8.98204	-2.384	0.00065882	0	Not found	INTERGENIC
1	36469000								1	1	1			0	1	8.98204	2.11154	0.00045206	LOC_Os01g62950	ras-related protein, putative, expressed	INTRON
1	36497059								1	1	1			0	2	15.5689	2.39894	0.00168	LOC_Os01g63010	universal stress protein domain containing protein, putative, expressed	UTR_3_PRIME: 98 bases from CDS
1	36542842								1	1	1			0	1	17.3653	1.1172	0.00032074	LOC_Os01g63060	phosphatidic acid phosphatase-related, putative, expressed	INTRON
1	36598825								1	1	1			0	0	8.98204	2.11154	0.00045206	LOC_Os01g63150	retrotransposon protein, putative, Ty3-gypsy subclass, expressed	INTRON
1	36621359								1	1	1			0	0	9.58084	-0.92587	8.9997e-05	LOC_Os01g63180	laccase-6 precursor, putative, expressed	UTR_3_PRIME: 260 bases from CDS
1	36648493								1	1	1			0	0	3.59281	24.4363	0.00839	0	Not found	INTERGENIC
1	36654885								1	1	1			0	0	9.58084	-0.92587	8.9997e-05	0	Not found	INTERGENIC
1	36719024								1	1	1			0	2	5.98802	-1.035	0.00020045	LOC_Os01g63354	ELM2 domain containing protein, putative, expressed	NON_SYNONYMOUS_CODING
1	36720865								1	1	1			0	0	8.38323	1.6194	0.00022434	LOC_Os01g63354	ELM2 domain containing protein, putative, expressed	INTRON
1	36740809								1	1	1			0	0	8.38323	1.6194	0.00022434	0	Not found	INTERGENIC
1	36774795								1	1	1			0	0	8.38323	1.6194	0.00022434	0	Not found	INTERGENIC
1	36778218								1	1	1			0	0	8.98204	-1.9345	0.00033243	0	Not found	INTERGENIC
1	36791112								1	1	1			0	0	8.98204	-1.9345	0.00033243	0	Not found	INTERGENIC
1	36954820								1	1	1			0	5	9.58084	-2.9834	0.00224	LOC_Os01g63710	CDC6 - Putative DNA replication initiation protein, expressed	INTRON
1	36966376								1	1	1			0	1	9.58084	1.34908	0.0001939	0	Not found	INTERGENIC
1	36992093								1	1	1			0	0	8.98204	-1.9345	0.00033243	0	Not found	INTERGENIC
1	37030152								1	1	1			0	0	8.98204	-1.9345	0.00033243	LOC_Os01g63820	double-stranded RNA binding motif containing protein, expressed	INTRON
1	37034300								1	1	1			0	0	8.98204	-1.9345	0.00033243	LOC_Os01g63830	dehydrodolichyl diphosphate synthase, putative, expressed	INTRON
1	37048043								1	1	1			0	10	10.1796	-3.6982	0.00352	LOC_Os01g63854	transmembrane amino acid transporter protein, putative, expressed	INTRON
1	37103314								1	1	1			0	1	8.98204	-1.9345	0.00033243	0	Not found	INTERGENIC
1	37122219								1	1	1			0	1	8.98204	-1.9345	0.00033243	0	Not found	INTERGENIC
1	37137468								1	1	1			0	0	9.58084	-1.87	0.00035666	0	Not found	INTERGENIC
1	37138613								1	1	1			0	0	11.3772	-2.2415	0.00037557	0	Not found	INTERGENIC
1	37141993								1	1	1			0	2	11.3772	-2.2415	0.00037557	0	Not found	INTERGENIC
1	37147339								1	1	1			0	0	8.98204	-1.9345	0.00033243	LOC_Os01g63980	ZOS1-17 - C2H2 zinc finger protein, expressed	UTR_3_PRIME: 56 bases from CDS
1	37177948								1	1	1			0	0	8.98204	-1.9345	0.00033243	LOC_Os01g64010	dual specificity protein phosphatase, putative, expressed	INTRON
1	37302534								1	1	1			0	2	26.9461	-1.6546	0.00118	0	Not found	INTERGENIC
1	37306249								1	1	1			0	0	9.58084	0.96724	7.9644e-05	LOC_Os01g64250	hemerythrin family protein, expressed	INTRON
1	37316843								1	1	1			0	0	10.1796	0.63844	4.0259e-05	LOC_Os01g64280	sorting nexin 1, putative, expressed	INTRON
1	37327563								1	1	1			0	14	32.3353	3.37019	0.00316	0	Not found	INTERGENIC
1	37347643								1	1	1			0	15	23.3533	-3.4842	0.00272	0	Not found	INTERGENIC
1	37405958								1	1	1			0	0	9.58084	0.96724	7.9644e-05	0	Not found	INTERGENIC
1	37461151								1	1	1			0	3	26.9461	-2.0966	0.00188	LOC_Os01g64560	helix-loop-helix DNA-binding protein, putative, expressed	SYNONYMOUS_CODING
1	37469143								1	1	1			0	0	12.5749	3.35532	0.00093723	0	Not found	INTERGENIC
1	37533183								1	1	1			0	0	9.58084	0.96724	7.9644e-05	0	Not found	INTERGENIC
1	37546222								1	1	1			0	2	49.7006	-0.56342	0.00017062	0	Not found	INTERGENIC
1	37569728								1	1	1			0	1	49.1018	-0.59202	0.00019065	LOC_Os01g64750	sterol 3-beta-glucosyltransferase, putative, expressed	INTRON
1	37572905								1	1	1			0	0	13.7725	9.1014	0.00696	LOC_Os01g64750	sterol 3-beta-glucosyltransferase, putative, expressed	INTRON
1	37579290								1	1	1			0	2	38.3234	1.6164	0.00125	0	Not found	INTERGENIC
1	37667057								1	1	1			0	13	14.9701	-2.5586	0.00191	LOC_Os01g64900	HEAT, putative, expressed	UTR_3_PRIME: 579 bases from CDS
1	37682404								1	1	1			0	0	12.5749	3.35532	0.00093723	LOC_Os01g64910	anthocyanidin 5,3-O-glucosyltransferase, putative, expressed	UTR_3_PRIME: 130 bases from CDS
1	37719614								1	1	1			0	0	9.58084	0.96724	7.9644e-05	LOC_Os01g64980	ion channel DMI1, chloroplast precursor, putative, expressed	SYNONYMOUS_CODING
1	37723375								1	1	1			0	0	9.58084	0.96724	7.9644e-05	LOC_Os01g64990	GPI transamidase subunit PIG-U domain containing protein, expressed	INTRON
1	37733048								1	1	1			0	0	10.1796	0.63844	4.0259e-05	0	Not found	INTERGENIC
1	37764798								1	1	1			0	1	11.3772	4.88425	0.00362	LOC_Os01g65070	hydrolase, alpha/beta fold family domain containing protein, expressed	INTRON
1	37771471								1	1	1			0	23	26.9461	-4.4145	0.00977	0	Not found	INTERGENIC
1	37777604								1	1	1			0	0	10.1796	0.63844	4.0259e-05	LOC_Os01g65080	ZOS1-18 - C2H2 zinc finger protein, expressed	SYNONYMOUS_CODING
1	37780364								1	1	1			0	0	14.3713	20.8887	0.03604	LOC_Os01g65090	aminotransferase, classes I and II, domain containing protein, expressed	INTRON
1	37787083								1	1	1			0	1	10.1796	0.63844	4.0259e-05	0	Not found	INTERGENIC
1	37791386								1	1	1			0	6	47.9042	1.85159	0.00159	LOC_Os01g65100	peptide transporter, putative, expressed	UTR_5_PRIME: 10 bases from TSS
1	37793361								1	1	1			0	1	14.3713	20.8887	0.03604	0	Not found	INTERGENIC
1	37844158								1	1	1			0	0	11.3772	2.71413	0.00067671	0	Not found	INTERGENIC
1	37846299								1	1	1			0	0	11.3772	2.71413	0.00067671	LOC_Os01g65220	XRN 5'-3' exonuclease N-terminus domain containing protein, expressed	INTRON
1	37856205								1	1	1			0	1	11.3772	2.71413	0.00067671	LOC_Os01g65230	AGC_AGC_other_PDK1_Pk61C.1 - ACG kinases include homologs to PKA, PKG and PKC, expressed	INTRON
1	37879500								1	1	1			0	0	11.3772	2.71413	0.00067671	0	Not found	INTERGENIC
1	37925006								1	1	1			0	0	11.3772	2.71413	0.00067671	0	Not found	INTERGENIC
1	37954756								1	1	1			0	5	13.7725	18.8778	0.04359	0	Not found	INTERGENIC
1	37957898								1	1	1			0	0	9.58084	7.73832	0.00464	LOC_Os01g65400	DNA polymerase I, putative, expressed	NON_SYNONYMOUS_CODING
1	37962286								1	1	1			0	0	10.7784	2.73259	0.00073737	0	Not found	INTERGENIC
1	37972073								1	1	1			0	14	24.5509	-10.817	0.02209	0	Not found	INTERGENIC
1	37976097								1	1	1			0	2	13.7725	18.8778	0.04359	0	Not found	INTERGENIC
1	38024480								1	1	1			0	0	11.3772	7.83235	0.00697	0	Not found	INTERGENIC
1	38027610								1	1	1			0	4	11.3772	13.0103	0.02548	LOC_Os01g65520	Sad1 / UNC-like C-terminal domain containing protein, putative, expressed	INTRON
1	38046283								1	1	1	1		0	0	11.3772	7.83235	0.00697	0	Not found	INTERGENIC
1	38067466								1	1	1	1		0	0	10.1796	5.93414	0.00359	LOC_Os01g65580	mitotic checkpoint family protein, putative, expressed	SYNONYMOUS_CODING
1	38187089								1	1	1	1		0	47	32.3353	-4.6842	0.00811	0	Not found	INTERGENIC
1	38193632								1	1	1	1		0	0	10.1796	15.2087	0.01975	0	Not found	INTERGENIC
1	38202846								1	1	1	1		0	2	10.1796	14.2078	0.03176	0	Not found	INTERGENIC
1	38241256						1		1	1	1	1		1	79	28.7425	11.8097	0.06048	0	Not found	INTERGENIC
1	38248563				1				1	1	1	1		1	70	41.3174	9.83234	0.03022	0	Not found	INTERGENIC
1	38275645				1				1	1	1	1		1	72	20.3593	-9.4873	0.03476	LOC_Os01g65920	F-box/LRR-repeat protein 2, putative, expressed	INTRON
1	38279749				1				1	1	1	1		1	0	10.7784	10.3886	0.01017	0	Not found	INTERGENIC
1	38329006				1				1	1	1	1		1	0	9.58084	8.53237	0.00588	0	Not found	INTERGENIC
1	38391100				1				1	1	1	1		1	34	27.5449	5.10604	0.01135	LOC_Os01g66110	methyltransferase, putative, expressed	INTRON
1	38434998		1		1		1		1	1	1	1		3	99	49.1018	15.8496	0.08295	0	Not found	INTERGENIC
1	38497457				1				1	1	1	1		1	21	18.5629	-0.66472	0.00016352	0	Not found	INTERGENIC
1	38501100				1				1	1	1	1		1	0	8.98204	3.1596	0.00113	LOC_Os01g66290	OsMADS21 - MADS-box family gene with MIKCc type-box, expressed	INTRON
1	38509090				1				1	1	1	1		1	7	7.18563	13.1299	0.0278	0	Not found	INTERGENIC
1	38515041				1				1	1	1	1		1	42	14.9701	14.4799	0.04483	0	Not found	INTERGENIC
1	38517750				1				1	1	1	1		1	16	13.7725	12.0425	0.02756	LOC_Os01g66320	expressed protein	UTR_3_PRIME: 302 bases from CDS
1	38524921				1				1	1	1	1		1	5	20.9581	0.41472	5.6272e-05	LOC_Os01g66330	ATP-dependent Clp protease ATP-binding subunit clpX, putative, expressed	INTRON
1	38553355				1				1	1	1	1		1	45	14.3713	14.2445	0.04549	LOC_Os01g66379	expressed protein	INTRON
1	38560505				1				1	1	1	1		1	55	14.9701	16.3019	0.06118	0	Not found	INTERGENIC
1	38614134				1				1	1	1	1	1	1	95	46.1078	-7.7191	0.01229	0	Not found	INTERGENIC
1	38659961				1				1	1	1	1	1	1	0	9.58084	8.53237	0.00588	LOC_Os01g66580	RNA polymerase III RPC4 domain containing protein, expressed	NON_SYNONYMOUS_CODING
1	38700197				1				1	1	1	1	1	1	0	9.58084	8.53237	0.00588	LOC_Os01g66630	S-domain receptor-like protein kinase, putative, expressed	SYNONYMOUS_CODING
1	38704912				1				1	1	1	1	1	1	1	8.38323	6.61946	0.00275	LOC_Os01g66640	S-domain receptor-like protein kinase, putative, expressed	INTRON
1	38710571				1				1	1	1	1	1	1	1	16.1677	0.7498	8.8667e-05	0	Not found	INTERGENIC
1	38714445								1	1	1	1	1	0	0	16.1677	1.53478	0.00048652	LOC_Os01g66650	expressed protein	NON_SYNONYMOUS_CODING
1	38722651								1	1	1	1	1	0	0	9.58084	8.53237	0.00588	0	Not found	INTERGENIC
1	38745067								1	1	1	1	1	0	0	5.38922	3.91873	0.00179	LOC_Os01g66700	beta-hexosaminidase precursor, putative, expressed	SYNONYMOUS_CODING
1	38760342								1	1	1		1	0	53	32.3353	-2.6426	0.00216	LOC_Os01g66740	inactive receptor kinase At1g27190 precursor, putative, expressed	INTRON
1	38808127								1	1	1		1	0	54	29.3413	-2.1816	0.00163	LOC_Os01g66840	pectinacetylesterase domain containing protein, expressed	INTRON
1	38836845								1	1	1		1	0	0	3.59281	5.22076	0.00228	LOC_Os01g66870	transposon protein, putative, CACTA, En/Spm sub-class, expressed	INTRON
1	38847771								1	1	1		1	0	91	43.1138	10.971	0.02872	0	Not found	INTERGENIC
1	38867465								1	1	1		1	0	1	8.38323	-5.4228	0.00486	LOC_Os01g66920	Ser/Thr protein phosphatase family protein, putative, expressed	NON_SYNONYMOUS_CODING
1	38894001				1				1	1	1		1	1	0	3.59281	-0.90286	6.9168e-05	LOC_Os01g66970	zinc finger, C3HC4 type domain containing protein, expressed	UTR_3_PRIME: 6 bases from CDS
1	38904980				1				1	1	1		1	1	0	3.59281	5.0867	0.00265	LOC_Os01g66990	expressed protein	INTRON
1	38968710				1				1	1	1		1	1	16	6.58683	-12.897	0.02592	0	Not found	INTERGENIC
1	38970728				1				1	1	1		1	1	12	10.1796	-9.7651	0.01543	0	Not found	INTERGENIC
1	38997056				1				1	1	1		1	1	83	48.503	6.66954	0.01342	LOC_Os01g67190	ribonuclease T2 family domain containing protein, expressed	INTRON
1	38999211		1		1		1		1	1	1		1	3	99	35.3293	25.0326	0.13823	LOC_Os01g67200	ribosomal protein L13 family protein, putative, expressed	INTRON
1	39021617				1				1	1	1		1	1	2	8.38323	-2.3526	0.00090328	0	Not found	INTERGENIC
1	39022928				1				1	1	1		1	1	34	28.7425	3.1986	0.005	0	Not found	INTERGENIC
1	39032128		1		1		1		1	1	1		1	3	100	35.3293	25.0326	0.13823	LOC_Os01g67250	Rad21 / Rec8 like protein, putative, expressed	INTRON
1	39069588				1				1	1	1		1	1	0	6.58683	-0.7262	7.4909e-05	0	Not found	INTERGENIC
1	39073738				1				1	1	1		1	1	54	19.1617	-7.2167	0.02183	0	Not found	INTERGENIC
1	39134927				1				1	1	1		1	1	31	13.1737	-6.0313	0.01142	0	Not found	INTERGENIC
1	39140489				1				1	1	1		1	1	29	12.5749	-5.9898	0.01062	LOC_Os01g67400	hypothetical protein	NON_SYNONYMOUS_CODING
1	39176096				1				1	1	1		1	1	58	18.5629	-7.0962	0.0193	0	Not found	INTERGENIC
1	39217041								1	1	1		1	0	2	4.19162	-6.5318	0.00447	LOC_Os01g67490	OTU-like cysteine protease family protein, putative, expressed	NON_SYNONYMOUS_CODING
1	39237655				1				1	1	1		1	1	22	8.38323	-5.8052	0.00709	0	Not found	INTERGENIC
1	39245264				1				1	1	1		1	1	5	33.5329	-1.021	0.00038116	LOC_Os01g67520	VTC2, putative, expressed	INTRON
1	39254109				1				1	1	1		1	1	2	39.521	-2.0072	0.00146	LOC_Os01g67530	AMP-binding enzyme, putative, expressed	INTRON
1	39256397				1				1	1	1		1	1	3	32.9341	-1.8383	0.0013	LOC_Os01g67530	AMP-binding enzyme, putative, expressed	UTR_3_PRIME: 307 bases from CDS
1	39257845				1				1	1	1		1	1	1	4.79042	-1.968	0.00054	0	Not found	INTERGENIC
1	39261074				1		1		1	1	1		1	2	100	29.3413	-12.647	0.08	LOC_Os01g67540	AMP-binding domain containing protein, expressed	INTRON
1	39264931		1		1		1		1	1	1		1	3	99	18.5629	-14.273	0.08474	LOC_Os01g67550	FAD binding domain containing protein, expressed	NON_SYNONYMOUS_CODING
1	39276277				1		1		1	1	1		1	2	99	21.5569	-11.062	0.05582	LOC_Os01g67580	multidrug resistance-associated protein, putative, expressed	NON_SYNONYMOUS_CODING
1	39284458				1		1		1	1	1		1	2	99	18.5629	-13.565	0.07899	0	Not found	INTERGENIC
1	39300391				1		1		1	1	1		1	2	93	20.3593	-11.739	0.06226	0	Not found	INTERGENIC
1	39470915				1		1		1	1	1		1	2	99	28.7425	-10.707	0.05476	LOC_Os01g67920	tetratricopeptide repeat domain containing protein, expressed	INTRON
1	39494385				1				1	1	1		1	1	0	2.99401	4.06887	0.00154	LOC_Os01g67970	ZOS1-20 - C2H2 zinc finger protein, expressed	INTRON
1	39553116				1				1	1	1		1	1	57	44.3114	3.71343	0.00525	LOC_Os01g68040	CorA-like magnesium transporter protein, putative, expressed	INTRON
1	39563606		1		1		1		1	1	1		1	3	99	43.1138	13.8312	0.09808	LOC_Os01g68050	transmembrane amino acid transporter protein, putative, expressed	INTRON
1	39567343				1				1	1	1		1	1	84	37.7246	5.63132	0.01488	LOC_Os01g68060	copine, putative, expressed	INTRON
1	39605677				1				1	1	1		1	1	0	9.58084	4.64144	0.00377	LOC_Os01g68120	DCL3, putative, expressed	SYNONYMOUS_CODING
1	39614442				1				1	1	1		1	1	72	37.1257	5.26951	0.013	0	Not found	INTERGENIC
1	39656023				1				1	1	1		1	1	0	2.39521	-0.34057	7.477e-06	LOC_Os01g68230	expressed protein	UTR_3_PRIME: 828 bases from CDS
1	39673625				1				1	1	1		1	1	0	5.38922	-1.7099	0.00029572	0	Not found	INTERGENIC
1	39700372								1	1			1	0	6	14.9701	7.56852	0.01261	LOC_Os01g68324	dolichyl-diphosphooligosaccharide--protein glycosyltransferase 63 kDasubunit precursor, putative, expressed	NON_SYNONYMOUS_CODING
1	39783134								1	1			1	0	1	4.79042	2.1525	0.00062805	LOC_Os01g68460	DC1, putative, expressed	SYNONYMOUS_CODING
1	39829959								1	1			1	0	1	9.58084	-5.8178	0.00567	LOC_Os01g68570	expressed protein	INTRON
1	39839083								1	1			1	0	5	20.3593	2.37668	0.00204	0	Not found	INTERGENIC
1	39875739								1	1			1	0	0	17.9641	2.08415	0.00133	0	Not found	INTERGENIC
1	39881412								1	1			1	0	1	13.7725	1.39841	0.00033487	LOC_Os01g68680	tetratricopeptide repeat domain containing protein, expressed	INTRON
1	39914139								1	1			1	0	8	10.7784	-0.34813	2.5982e-05	LOC_Os01g68710	peptidyl-prolyl cis-trans isomerase, FKBP-type, putative, expressed	UTR_3_PRIME: 273 bases from CDS
1	39920662								1	1			1	0	0	17.3653	-0.37698	3.132e-05	LOC_Os01g68720	keratin, type I cytoskeletal 9, putative, expressed	UTR_5_PRIME: 127 bases from TSS
1	39926833								1	1			1	0	1	14.9701	5.28305	0.00431	LOC_Os01g68740	keratin, type I cytoskeletal 9, putative, expressed	INTRON
1	40087651								1	1				0	2	14.3713	-0.78258	9.3198e-05	0	Not found	INTERGENIC
1	40141116								1	1				0	0	10.7784	-2.1769	0.00047162	LOC_Os01g69070	auxin efflux carrier component, putative, expressed	SYNONYMOUS_CODING
1	40225442								1	1				0	1	2.99401	13.4247	0.01161	LOC_Os01g69210	mannosyl-oligosaccharide glucosidase, putative, expressed	INTRON
1	40229426								1	1				0	2	2.99401	13.4247	0.01161	0	Not found	INTERGENIC
1	40249901								1	1				0	0	11.976	1.2528	0.00022073	0	Not found	INTERGENIC
1	40339874								1	1				0	0	11.3772	3.11508	0.00121	0	Not found	INTERGENIC
1	40373976								1	1				0	2	14.9701	-0.77033	0.00010803	0	Not found	INTERGENIC
1	40383321								1	1				0	3	14.9701	-0.77033	0.00010803	0	Not found	INTERGENIC
1	40411351								1	1				0	3	16.7665	-2.3665	0.00112	0	Not found	INTERGENIC
1	40425786								1	1				0	91	39.521	-6.0398	0.01758	0	Not found	INTERGENIC
1	40431469								1	1	1			0	2	4.79042	-13.133	0.01682	0	Not found	INTERGENIC
1	40466785								1	1	1			0	2	12.5749	3.11948	0.00133	LOC_Os01g69970	WD domain, G-beta repeat domain containing protein, expressed	INTRON
1	40497170								1	1	1			0	37	14.3713	9.92507	0.03468	LOC_Os01g70010	ribosomal protein L7Ae, putative, expressed	INTRON
1	40503479								1	1	1			0	6	22.7545	-2.5278	0.0019	LOC_Os01g70020	DEK C terminal domain containing protein, expressed	INTRON
1	40566619								1	1	1			0	31	19.7605	-7.586	0.01732	0	Not found	INTERGENIC
1	40573741								1	1	1			0	19	20.3593	-6.118	0.01074	LOC_Os01g70110	No apical meristem protein, putative, expressed	UTR_3_PRIME: 25 bases from CDS
1	40621418								1	1	1			0	0	4.19162	-1.7554	0.00032441	0	Not found	INTERGENIC
1	40663739								1	1	1			0	12	15.5689	-6.4696	0.00961	LOC_Os01g70220	histone-lysine N-methyltransferase, putative, expressed	NON_SYNONYMOUS_CODING
1	40700054								1	1	1			0	43	47.3054	-1.1658	0.00049905	LOC_Os01g70270	auxin response factor, putative, expressed	NON_SYNONYMOUS_CODING
1	40701640								1	1	1			0	0	2.99401	-4.0247	0.00139	0	Not found	INTERGENIC
1	40708260								1	1	1			0	18	9.58084	-7.708	0.01216	0	Not found	INTERGENIC
1	40715760								1	1	1			0	82	17.9641	-11.099	0.04369	LOC_Os01g70310	inducer of CBF expression 2, putative, expressed	INTRON
1	40720756								1	1	1			0	13	7.78443	-12.039	0.02214	0	Not found	INTERGENIC
1	40732591								1	1	1			0	17	7.18563	-14.28	0.02626	0	Not found	INTERGENIC
1	40734964								1	1	1			0	12	7.18563	-14.28	0.02626	0	Not found	INTERGENIC
1	40799114								1	1	1			0	1	2.99401	-8.5989	0.00755	0	Not found	INTERGENIC
1	40818051								1	1	1			0	20	5.98802	-7.2142	0.01143	0	Not found	INTERGENIC
1	40839200								1	1	1			0	20	25.7485	-1.6914	0.00123	0	Not found	INTERGENIC
1	40840213								1	1	1			0	20	25.7485	-1.8373	0.0014	0	Not found	INTERGENIC
1	40858294								1	1	1			0	2	23.3533	2.6756	0.00284	0	Not found	INTERGENIC
1	40869415								1	1	1			0	4	10.1796	1.45557	0.00059171	LOC_Os01g70580	thiamin pyrophosphokinase 1, putative, expressed	INTRON
1	40894635								1	1	1			0	1	4.79042	-14.443	0.01779	0	Not found	INTERGENIC
1	40960461									1	1			0	0	5.38922	-5.893	0.00371	0	Not found	INTERGENIC
1	40963746									1	1			0	4	44.3114	2.03826	0.00223	LOC_Os01g70770	glutathione S-transferase, putative, expressed	INTRON
1	40970033									1	1			0	5	42.515	2.37677	0.00306	LOC_Os01g70780	WD40-like domain containing protein, putative, expressed	INTRON
1	40988596									1	1			0	41	38.9222	-3.331	0.00676	LOC_Os01g70810	homeobox domain containing protein, expressed	NON_SYNONYMOUS_CODING
1	41019736									1	1			0	25	34.1317	-1.4675	0.00141	0	Not found	INTERGENIC
1	41045284									1	1			0	2	5.38922	10.1093	0.01441	0	Not found	INTERGENIC
1	41083722									1	1			0	1	5.98802	-1.0256	0.0001854	0	Not found	INTERGENIC
1	41085104									1	1			0	22	20.3593	-3.0865	0.00336	0	Not found	INTERGENIC
1	41090779									1	1			0	1	5.38922	2.20555	0.00076417	0	Not found	INTERGENIC
1	41100340									1	1			0	0	4.19162	-2.8349	0.00105	LOC_Os01g71000	protein kinase APK1B, chloroplast precursor, putative, expressed	UTR_3_PRIME: 734 bases from CDS
1	41108887									1	1			0	2	7.78443	5.82745	0.00647	0	Not found	INTERGENIC
1	41111944									1	1			0	68	38.9222	-4.3269	0.01309	0	Not found	INTERGENIC
1	41118561									1	1			0	2	2.39521	19.5118	0.02889	LOC_Os01g71050	MSP domain containing protein, putative, expressed	INTRON
1	41133194									1	1			0	0	3.59281	8.56475	0.00543	0	Not found	INTERGENIC
1	41143869									1	1			0	10	22.1557	4.75272	0.01125	0	Not found	INTERGENIC
1	41177835				1					1	1			1	1	5.38922	-4.3804	0.00204	0	Not found	INTERGENIC
1	41184714				1					1	1			1	2	2.39521	19.5118	0.02889	LOC_Os01g71180	pentatricopeptide repeat protein PPR1106-17, putative, expressed	SYNONYMOUS_CODING
1	41190746				1					1	1			1	1	2.39521	19.5118	0.02889	0	Not found	INTERGENIC
1	41198839				1					1	1			1	1	8.98204	1.36437	0.00039356	LOC_Os01g71200	RNA recognition motif containing protein, putative, expressed	UTR_3_PRIME: 214 bases from CDS
1	41207248				1					1	1			1	4	21.5569	2.96841	0.00385	LOC_Os01g71220	zinc finger protein, putative, expressed	INTRON
1	41212484				1					1	1			1	64	10.1796	-10.444	0.03108	0	Not found	INTERGENIC
1	41230881									1	1			0	29	16.1677	9.02912	0.0292	LOC_Os01g71256	expressed protein	UTR_3_PRIME: 216 bases from CDS
1	41232474									1	1			0	48	8.38323	14.1825	0.04856	LOC_Os01g71256	expressed protein	SYNONYMOUS_CODING
1	41244078									1	1			0	45	8.38323	14.1825	0.04856	0	Not found	INTERGENIC
1	41249281									1	1			0	11	4.19162	-15.148	0.02634	LOC_Os01g71280	glycerol-3-phosphate dehydrogenase, putative, expressed	INTRON
1	41304330									1	1			0	3	17.3653	5.42826	0.009	0	Not found	INTERGENIC
1	41310423									1	1			0	44	8.38323	13.6445	0.04723	LOC_Os01g71320	hexokinase, putative, expressed	INTRON
1	41349818									1	1			0	14	23.9521	5.7775	0.01319	LOC_Os01g71350	glycosyl hydrolases family 17, putative, expressed	SYNONYMOUS_CODING
1	41388937									1	1			0	0	5.98802	-3.1285	0.00107	LOC_Os01g71430	OsFBDUF9 - F-box and DUF domain containing protein, expressed	STOP_LOST
1	41400270									1	1			0	13	20.9581	-1.8836	0.00099331	LOC_Os01g71474	glycosyl hydrolases family 17, putative, expressed	INTRON
1	41490826									1	1			0	6	23.3533	1.57054	0.00068631	LOC_Os01g71620	expressed protein	UTR_5_PRIME: 315 bases from TSS
1	41512212									1	1			0	2	21.5569	1.41889	0.00062839	LOC_Os01g71630	expressed protein	INTRON
1	41551389									1	1			0	1	5.38922	5.10106	0.00477	LOC_Os01g71700	amino acid permease family protein, putative, expressed	UTR_5_PRIME: 40 bases from TSS
1	41612278						1			1	1			1	99	37.1257	-7.9973	0.02574	LOC_Os01g71840	retrotransposon protein, putative, unclassified, expressed	INTRON
1	41637412									1	1			0	15	7.78443	9.50949	0.01552	0	Not found	INTERGENIC
1	41645619									1	1			0	15	7.78443	9.50949	0.01552	0	Not found	INTERGENIC
1	41670025									1	1			0	13	7.78443	9.50949	0.01552	0	Not found	INTERGENIC
1	41693420									1	1			0	10	7.78443	9.50949	0.01552	LOC_Os01g71960	endonuclease, putative, expressed	INTRON
1	41708249									1	1			0	0	5.38922	-6.1421	0.00374	0	Not found	INTERGENIC
1	41710111									1	1			0	76	46.7066	-6.4916	0.01969	0	Not found	INTERGENIC
1	41714866									1	1			0	0	11.976	4.01785	0.00359	0	Not found	INTERGENIC
1	41733417									1	1			0	2	11.3772	-2.4788	0.00122	0	Not found	INTERGENIC
1	41742939						1			1	1			1	96	45.509	-7.7295	0.02802	LOC_Os01g72020	BTBA3 - Bric-a-Brac,Tramtrack, Broad Complex BTB domain with Ankyrin repeat region, expressed	INTRON
1	41762635									1	1			0	46	30.5389	-4.597	0.01319	0	Not found	INTERGENIC
1	41768676									1	1			0	0	5.38922	-1.639	0.00036905	0	Not found	INTERGENIC
1	41828250									1	1			0	80	47.9042	-6.2475	0.02068	0	Not found	INTERGENIC
1	41839768									1	1			0	0	2.99401	-4.6413	0.00182	0	Not found	INTERGENIC
1	41851283									1	1			0	0	5.38922	0.43648	2.983e-05	0	Not found	INTERGENIC
1	41855670									1	1			0	6	5.38922	-2.6377	0.00164	0	Not found	INTERGENIC
1	41886031										1			0	5	8.38323	9.64115	0.01711	LOC_Os01g72230	stromal membrane-associated protein, putative, expressed	UTR_3_PRIME: 18 bases from CDS
1	41893468										1			0	13	9.58084	6.4048	0.01083	LOC_Os01g72250	uridine 5-monophosphate synthase, putative, expressed	NON_SYNONYMOUS_CODING
1	41895415										1			0	28	41.9162	-0.025943	2.8206e-07	LOC_Os01g72250	uridine 5-monophosphate synthase, putative, expressed	SYNONYMOUS_CODING
1	41921319										1			0	10	37.7246	6.1712	0.01863	LOC_Os01g72310	OsFBO7 - F-box and other domain containing protein, expressed	NON_SYNONYMOUS_CODING
1	41927973										1			0	6	8.98204	9.10157	0.01499	LOC_Os01g72320	FYVE zinc finger domain containing protein, expressed	SYNONYMOUS_CODING
1	41940780										1			0	1	7.78443	-2.5922	0.00109	0	Not found	INTERGENIC
1	41942046										1			0	26	17.3653	8.44639	0.02798	0	Not found	INTERGENIC
1	41945638										1			0	19	21.5569	-3.8828	0.00743	0	Not found	INTERGENIC
1	41957971										1			0	23	5.38922	14.46	0.03362	LOC_Os01g72340	beta-galactosidase, putative, expressed	INTRON
1	41961218										1			0	28	5.38922	14.46	0.03362	LOC_Os01g72340	beta-galactosidase, putative, expressed	INTRON
1	41965593										1			0	16	47.3054	-0.28732	4.1573e-05	LOC_Os01g72350	amidohydrolase, putative, expressed	INTRON
1	41968935										1			0	39	44.9102	-2.1941	0.00249	LOC_Os01g72350	amidohydrolase, putative, expressed	SYNONYMOUS_CODING
1	41970212										1			0	26	5.38922	14.46	0.03362	0	Not found	INTERGENIC
1	41998459										1			0	18	39.521	1.32318	0.00106	LOC_Os01g72410	Leucine Rich Repeat family protein, expressed	SYNONYMOUS_CODING
1	42001355										1			0	28	5.38922	14.46	0.03362	LOC_Os01g72420	C2 domain containing protein, putative, expressed	NON_SYNONYMOUS_CODING
1	42007641										1			0	43	34.7305	0.09531	2.8805e-06	LOC_Os01g72430	NADPH quinone oxidoreductase, putative, expressed	INTRON
1	42047181										1			0	76	20.9581	-8.2588	0.02974	0	Not found	INTERGENIC
1	42063149										1			0	24	19.7605	3.61325	0.00681	0	Not found	INTERGENIC
1	42070395										1			0	1	2.99401	-20.122	0.02142	0	Not found	INTERGENIC
1	42081353										1			0	35	37.1257	0.18484	9.0218e-06	LOC_Os01g72560	expressed protein	INTRON
1	42088625										1			0	3	11.976	1.39591	0.00046463	LOC_Os01g72570	expressed protein	INTRON
1	42089982										1			0	15	34.1317	1.94641	0.00195	LOC_Os01g72570	expressed protein	INTRON
1	42097608										1			0	4	10.7784	2.20552	0.00098903	0	Not found	INTERGENIC
1	42106143										1			0	10	27.5449	-0.080319	2.6559e-06	0	Not found	INTERGENIC
1	42109141										1			0	27	20.3593	-2.2615	0.00163	0	Not found	INTERGENIC
1	42138515										1			0	11	18.5629	-3.2139	0.0026	0	Not found	INTERGENIC
1	42165734										1			0	3	32.3353	-1.5776	0.00115	LOC_Os01g72670	expressed protein	INTRON
1	42204185										1			0	1	8.38323	-1.305	0.00033868	0	Not found	INTERGENIC
1	42213171										1			0	0	11.3772	1.44694	0.00037922	LOC_Os01g72760	cytochrome P450, putative, expressed	NON_SYNONYMOUS_CODING
1	42231378										1			0	0	11.3772	2.60702	0.00118	LOC_Os01g72790	cyclin-dependent kinase, putative, expressed	NON_SYNONYMOUS_CODING
1	42248880										1			0	1	10.1796	1.65004	0.00042526	LOC_Os01g72834	RNA recognition motif containing protein, putative, expressed	NON_SYNONYMOUS_CODING
1	42276316										1			0	16	47.3054	3.13272	0.00417	LOC_Os01g72890	transposon protein, putative, CACTA, En/Spm sub-class, expressed	INTRON
1	42301792										1			0	6	48.503	6.18408	0.01548	0	Not found	INTERGENIC
1	42324276													0	12	32.3353	-2.8428	0.00268	0	Not found	INTERGENIC
1	42327283													0	4	8.38323	-2.3325	0.00118	LOC_Os01g72970	DUF630/DUF632 domains containing protein, putative, expressed	NON_SYNONYMOUS_CODING
1	42339963													0	3	10.1796	-1.7217	0.00070816	LOC_Os01g72990	expressed protein	NON_SYNONYMOUS_CODING
1	42352085													0	11	32.9341	-2.4853	0.00223	LOC_Os01g73000	copine, putative, expressed	SYNONYMOUS_CODING
1	42354191													0	6	42.515	-2.9798	0.00437	LOC_Os01g73000	copine, putative, expressed	INTRON
1	42357591													0	15	32.3353	-1.1366	0.00046179	0	Not found	INTERGENIC
1	42367442													0	11	31.7365	-3.2549	0.00347	0	Not found	INTERGENIC
1	42427585													0	17	37.1257	-6.0438	0.01524	0	Not found	INTERGENIC
1	42460567													0	7	29.9401	-1.9704	0.00137	LOC_Os01g73250	abscisic stress-ripening, putative, expressed	UTR_5_PRIME: 68 bases from TSS
1	42487525													0	13	35.3293	-2.0786	0.00218	0	Not found	INTERGENIC
1	42583427													0	12	46.7066	1.92685	0.00201	LOC_Os01g73480	acetyltransferase, GNAT family protein, expressed	NON_SYNONYMOUS_CODING
1	42586509													0	9	34.7305	-1.7514	0.00148	0	Not found	INTERGENIC
1	42596479													0	0	11.976	-2.945	0.00198	LOC_Os01g73514	5-oxoprolinase, putative, expressed	NON_SYNONYMOUS_CODING
1	42602884													0	18	34.1317	0.81553	0.00032894	LOC_Os01g73530	ABC transporter, ATP-binding protein, putative, expressed	NON_SYNONYMOUS_CODING
1	42612885													0	24	30.5389	-0.41901	7.6856e-05	0	Not found	INTERGENIC
1	42616232													0	0	11.976	-2.945	0.00198	LOC_Os01g73550	mitochondrial-processing peptidase subunit alpha, mitochondrial precursor, putative, expressed	INTRON
1	42620844													0	22	34.1317	-0.63703	0.00019411	LOC_Os01g73560	leucine rich repeat domain containing protein, putative, expressed	INTRON
1	42631741													0	0	11.976	-2.945	0.00198	0	Not found	INTERGENIC
1	42634538													0	0	11.3772	-4.6663	0.00498	0	Not found	INTERGENIC
1	42664013													0	8	13.1737	-0.78436	0.00015459	LOC_Os01g73644	expressed protein	INTRON
1	42666354													0	5	13.1737	-0.78436	0.00015459	0	Not found	INTERGENIC
1	42669650													0	4	13.1737	-0.78436	0.00015459	LOC_Os01g73650	expressed protein	INTRON
1	42673304													0	4	12.5749	-1.5057	0.00061533	LOC_Os01g73656	expressed protein	INTRON
1	42674707													0	5	13.1737	-0.78436	0.00015459	LOC_Os01g73656	expressed protein	INTRON
1	42682061													0	4	13.1737	-0.78436	0.00015459	0	Not found	INTERGENIC
1	42763941													0	0	2.99401	7.03737	0.00478	0	Not found	INTERGENIC
1	42780446													0	6	20.9581	-2.3444	0.00224	0	Not found	INTERGENIC
1	42818140													0	6	19.1617	-2.1036	0.00162	0	Not found	INTERGENIC
1	42825046													0	4	20.9581	-2.3444	0.00224	0	Not found	INTERGENIC
1	42826330													0	0	17.3653	-0.50875	8.3991e-05	LOC_Os01g73910	peptidase, putative, expressed	UTR_3_PRIME: 151 bases from CDS
1	42880263													0	61	41.3174	3.0192	0.0041	LOC_Os01g74030	pumilio-family RNA binding protein, putative, expressed	NON_SYNONYMOUS_CODING
1	42920553													0	3	25.1497	1.36132	0.00072705	0	Not found	INTERGENIC
1	42928342													0	2	26.3473	3.54877	0.00491	0	Not found	INTERGENIC
1	42951224													0	3	22.7545	4.218	0.00724	LOC_Os01g74146	WD repeat-containing protein, putative, expressed	NON_SYNONYMOUS_CODING
1	42959253													0	28	35.3293	2.83699	0.00332	0	Not found	INTERGENIC
1	42968422													0	0	5.98802	4.16337	0.00196	LOC_Os01g74170	expressed protein	INTRON
1	43018591													0	11	25.7485	0.10449	4.7474e-06	LOC_Os01g74250	plant-specific domain TIGR01615 family protein, expressed	SYNONYMOUS_CODING
1	43048105													0	0	5.38922	4.26125	0.00173	0	Not found	INTERGENIC
1	43065469													0	5	11.976	-2.4937	0.00165	LOC_Os01g74320	ubiquitin ligase, putative, expressed	UTR_3_PRIME: 261 bases from CDS
1	43068623													0	0	3.59281	5.7041	0.00221	LOC_Os01g74330	pectinacetylesterase domain containing protein, expressed	INTRON
1	43072052													0	0	3.59281	5.7041	0.00221	LOC_Os01g74340	RNA recognition motif containing protein, putative, expressed	NON_SYNONYMOUS_CODING
1	43073360													0	27	47.3054	-1.3125	0.00082087	LOC_Os01g74350	soluble inorganic pyrophosphatase, putative, expressed	INTRON
1	43093203													0	36	37.1257	-0.57152	0.00015516	0	Not found	INTERGENIC
1	43100600													0	32	34.7305	-0.27607	3.4059e-05	0	Not found	INTERGENIC
1	43123957													0	0	3.59281	5.7041	0.00221	LOC_Os01g74460	vacuolar fusion protein MON1 homolog A, putative, expressed	INTRON
1	43127770													0	9	19.1617	6.43498	0.01438	LOC_Os01g74470	ABC transporter, ATP-binding protein, putative, expressed	NON_SYNONYMOUS_CODING
1	43141119													0	1	19.1617	1.13052	0.00039603	0	Not found	INTERGENIC
1	43154144													0	2	23.9521	1.06081	0.00033911	LOC_Os01g74510	KIP1, putative, expressed	UTR_5_PRIME: 56 bases from TSS
1	43158899													0	6	20.3593	-0.22836	1.5781e-05	0	Not found	INTERGENIC
1	43179527													0	1	22.7545	2.37668	0.00176	0	Not found	INTERGENIC
1	43214669													0	32	35.9281	-0.39864	6.7183e-05	LOC_Os01g74610	zinc finger, C3HC4 type domain containing protein, expressed	SYNONYMOUS_CODING
1	43229592													0	2	19.1617	1.13052	0.00039603	LOC_Os01g74640	mitochondrial carrier protein, putative, expressed	INTRON
2	55677													0	52	37.7246	-4.9694	0.01779	LOC_Os02g01100	transmembrane amino acid transporter protein, putative, expressed	INTRON
2	74214													0	9	37.7246	-3.4571	0.00674	0	Not found	INTERGENIC
2	83267													0	12	37.7246	-3.4571	0.00674	0	Not found	INTERGENIC
2	87480													0	66	22.1557	4.48007	0.01007	LOC_Os02g01170	HECT-domain domain containing protein, expressed	NON_SYNONYMOUS_CODING
2	121804													0	8	47.9042	-1.0285	0.00072042	0	Not found	INTERGENIC
2	172369													0	9	47.3054	0.3278	7.5361e-05	0	Not found	INTERGENIC
2	187229													0	50	35.9281	-3.4784	0.00819	0	Not found	INTERGENIC
2	208137													0	39	37.1257	-3.2629	0.00742	LOC_Os02g01370	hypothetical protein	INTRON
2	211160													0	39	37.1257	-2.977	0.00604	0	Not found	INTERGENIC
2	217270													0	36	26.3473	-2.8697	0.0039	0	Not found	INTERGENIC
2	266586													0	4	37.7246	1.06654	0.00072658	LOC_Os02g01450	expressed protein	INTRON
2	268725													0	21	49.7006	1.74499	0.00206	LOC_Os02g01450	expressed protein	UTR_3_PRIME: 169 bases from CDS
2	283080													0	16	47.3054	1.82892	0.00226	LOC_Os02g01490	expressed protein	INTRON
2	287868													0	12	38.3234	1.59478	0.00165	LOC_Os02g01500	2-oxo acid dehydrogenases acyltransferase domain containing protein, expressed	INTRON
2	290752													0	10	38.3234	1.59478	0.00165	LOC_Os02g01500	2-oxo acid dehydrogenases acyltransferase domain containing protein, expressed	NON_SYNONYMOUS_CODING
2	303028													0	13	38.3234	1.75041	0.00198	0	Not found	INTERGENIC
2	312690													0	15	37.1257	2.29456	0.00332	LOC_Os02g01550	OsFBL6 - F-box domain and LRR containing protein, expressed	SYNONYMOUS_CODING
2	313828													0	16	37.1257	2.29456	0.00332	LOC_Os02g01550	OsFBL6 - F-box domain and LRR containing protein, expressed	INTRON
2	318252													0	1	14.9701	-0.64408	0.00015399	LOC_Os02g01560	40S ribosomal protein S4, putative, expressed	INTRON
2	391512													0	18	43.7126	1.65966	0.00202	0	Not found	INTERGENIC
2	408682													0	8	22.1557	-2.3985	0.00279	0	Not found	INTERGENIC
2	424627													0	20	25.1497	-3.3914	0.00609	LOC_Os02g01760	diphosphomevalonate decarboxylase family protein, expressed	INTRON
2	426809													0	3	20.9581	-0.71493	0.0002425	0	Not found	INTERGENIC
2	461840													0	14	39.521	-0.32895	8.5841e-05	LOC_Os02g01840	retrotransposon protein, putative, unclassified, expressed	SYNONYMOUS_CODING
2	463531													0	3	19.7605	-2.3553	0.00198	LOC_Os02g01840	retrotransposon protein, putative, unclassified, expressed	SYNONYMOUS_CODING
2	493690													0	3	8.98204	0.33212	2.8438e-05	0	Not found	INTERGENIC
2	515240													0	24	17.3653	4.64342	0.00947	LOC_Os02g01940	transcription factor jumonji, putative, expressed	SYNONYMOUS_CODING
2	568326													0	13	10.7784	-2.7772	0.00216	LOC_Os02g02040	protein kinase, putative, expressed	INTRON
2	575541													0	0	6.58683	-1.4274	0.0003829	LOC_Os02g02050	SNF2 family N-terminal domain containing protein, expressed	NON_SYNONYMOUS_CODING
2	576643													0	18	33.5329	3.02691	0.00598	LOC_Os02g02050	SNF2 family N-terminal domain containing protein, expressed	NON_SYNONYMOUS_CODING
2	577855													0	1	19.7605	5.33518	0.00999	LOC_Os02g02050	SNF2 family N-terminal domain containing protein, expressed	INTRON
2	592962													0	15	33.5329	3.02691	0.00598	0	Not found	INTERGENIC
2	625262													0	31	22.7545	-5.6148	0.01759	LOC_Os02g02110	Alg9-like mannosyltransferase protein, putative, expressed	INTRON
2	626526													0	6	14.3713	-6.881	0.01825	LOC_Os02g02110	Alg9-like mannosyltransferase protein, putative, expressed	INTRON
2	640464													0	1	4.79042	7.9175	0.00794	0	Not found	INTERGENIC
2	641926													0	1	6.58683	-1.4274	0.0003829	0	Not found	INTERGENIC
2	648516													0	3	22.7545	1.76229	0.00126	LOC_Os02g02150	ATP-dependent helicase HRQ1, putative, expressed	SYNONYMOUS_CODING
2	666419													0	0	7.18563	-4.8224	0.00355	0	Not found	INTERGENIC
2	670575													0	13	33.5329	-2.1335	0.00345	0	Not found	INTERGENIC
2	748121													0	0	5.98802	-3.1714	0.0012	LOC_Os02g02275	expressed protein	STOP_GAINED
2	800571													0	32	22.1557	4.05452	0.00874	0	Not found	INTERGENIC
2	802676													0	35	49.7006	-2.3932	0.00285	0	Not found	INTERGENIC
2	806562													0	10	34.1317	0.65542	0.0003418	0	Not found	INTERGENIC
2	819549													0	49	23.9521	-4.8245	0.01236	LOC_Os02g02390	S1 RNA binding domain containing protein, expressed	INTRON
2	887948													0	0	3.59281	2.53485	0.00081663	LOC_Os02g02490	phytosulfokine receptor precursor, putative, expressed	UTR_3_PRIME: 299 bases from CDS
2	889768													0	0	17.3653	3.31948	0.00263	0	Not found	INTERGENIC
2	891822													0	7	4.79042	-10.619	0.01882	LOC_Os02g02500	remorin family protein, putative, expressed	INTRON
2	932051													0	6	2.99401	15.6235	0.02699	LOC_Os02g02570	autophagy protein 5, putative, expressed	INTRON
2	936642													0	1	3.59281	11.2532	0.0159	LOC_Os02g02580	expressed protein	INTRON
2	939943													0	1	8.38323	2.12854	0.00085548	LOC_Os02g02590	PPR repeat domain containing protein, putative, expressed	SYNONYMOUS_CODING
2	942933													0	2	28.7425	0.54011	0.00012028	0	Not found	INTERGENIC
2	944818													0	5	3.59281	11.2532	0.0159	0	Not found	INTERGENIC
2	953309													0	3	4.19162	10.0539	0.01437	LOC_Os02g02600	serine/threonine-protein kinase Cx32, chloroplast precursor, putative, expressed	INTRON
2	966385													0	8	16.7665	-6.3998	0.01526	LOC_Os02g02630	THION20 - Plant thionin family protein precursor, putative, expressed	NON_SYNONYMOUS_CODING
2	971063													0	1	8.38323	-1.1521	0.00025178	LOC_Os02g02640	NBS-LRR disease resistance protein, putative, expressed	SYNONYMOUS_CODING
2	972702													0	35	47.3054	-2.9329	0.00566	LOC_Os02g02640	NBS-LRR disease resistance protein, putative, expressed	INTRON
2	976514													0	34	31.1377	-7.5731	0.02294	0	Not found	INTERGENIC
2	981024													0	5	11.3772	-6.2551	0.01017	LOC_Os02g02660	retrotransposon protein, putative, unclassified, expressed	INTRON
2	982509													0	11	10.1796	-6.7294	0.01109	LOC_Os02g02660	retrotransposon protein, putative, unclassified, expressed	SYNONYMOUS_CODING
2	984237													0	9	10.1796	-6.7294	0.01109	LOC_Os02g02660	retrotransposon protein, putative, unclassified, expressed	SYNONYMOUS_CODING
2	995438													0	31	42.515	4.40639	0.01159	LOC_Os02g02670	NBS-LRR disease resistance protein, putative, expressed	SYNONYMOUS_CODING
2	996798													0	35	42.515	4.40639	0.01159	0	Not found	INTERGENIC
2	1008697													0	7	10.1796	-6.7294	0.01109	LOC_Os02g02690	expressed protein	SYNONYMOUS_CODING
2	1027381													0	13	47.3054	2.16571	0.00266	0	Not found	INTERGENIC
2	1028988													0	10	49.7006	3.14059	0.00573	0	Not found	INTERGENIC
2	1036546													0	14	49.7006	3.6132	0.00774	0	Not found	INTERGENIC
2	1041274													0	11	49.7006	2.93247	0.00488	LOC_Os02g02750	CDP-alcohol phosphatidyltransferase, putative, expressed	INTRON
2	1071382													0	6	43.7126	4.55436	0.01035	LOC_Os02g02810	expressed protein	INTRON
2	1077282													0	18	49.7006	4.44257	0.01132	0	Not found	INTERGENIC
2	1106482													0	23	19.1617	-4.33	0.00753	LOC_Os02g02880	expressed protein	UTR_3_PRIME: 376 bases from CDS
2	1121231													0	7	38.3234	-0.14297	1.0706e-05	0	Not found	INTERGENIC
2	1131854													0	25	30.5389	-2.7714	0.00393	LOC_Os02g02910	expressed protein	INTRON
2	1163250													0	18	34.1317	-1.5735	0.00135	LOC_Os02g02970	expressed protein	SYNONYMOUS_CODING
2	1189864													0	8	33.5329	-0.18941	1.9578e-05	0	Not found	INTERGENIC
2	1224976													0	6	14.3713	-3.8691	0.00516	LOC_Os02g03090	expressed protein	INTRON
2	1238965													0	9	20.3593	-0.23076	2.427e-05	LOC_Os02g03120	endoglucanase, putative, expressed	NON_SYNONYMOUS_CODING
2	1307718													0	0	11.976	0.68507	0.00014179	LOC_Os02g03260	3-isopropylmalate dehydratase large subunit 2, putative, expressed	INTRON
2	1312054													0	14	31.7365	-2.5533	0.00352	0	Not found	INTERGENIC
2	1335303													0	9	14.9701	-3.2533	0.00411	LOC_Os02g03310	KH domain containing protein, putative, expressed	INTRON
2	1338862													0	11	14.9701	-3.2533	0.00411	0	Not found	INTERGENIC
2	1347856													0	1	19.7605	4.11465	0.00635	LOC_Os02g03340	RNA polymerase II transcription factor B subunit 4, putative, expressed	UTR_3_PRIME: 12 bases from CDS
2	1372960													0	7	16.1677	-1.3557	0.00075612	LOC_Os02g03380	retrotransposon protein, putative, unclassified, expressed	INTRON
2	1389485													0	11	39.521	-0.39306	7.0982e-05	LOC_Os02g03410	CAMK_CAMK_like.12 - CAMK includes calcium/calmodulin depedent protein kinases, expressed	INTRON
2	1399937													0	11	37.1257	2.20608	0.00261	LOC_Os02g03440	LSM domain containing protein, expressed	INTRON
2	1437311													0	11	39.521	2.18732	0.00263	0	Not found	INTERGENIC
2	1443896													0	2	22.7545	3.18648	0.00382	0	Not found	INTERGENIC
2	1460165													0	7	16.1677	4.07801	0.00566	LOC_Os02g03580	transcription factor, putative, expressed	SYNONYMOUS_CODING
2	1482252													0	7	41.9162	3.99826	0.00768	LOC_Os02g03620	seven in absentia protein family domain containing protein, expressed	NON_SYNONYMOUS_CODING
2	1486278													0	5	41.9162	3.99826	0.00768	0	Not found	INTERGENIC
2	1519633													0	24	35.9281	-2.6587	0.00411	LOC_Os02g03650	expressed protein	INTRON
2	1522931													0	0	2.39521	17.7406	0.01808	LOC_Os02g03650	expressed protein	INTRON
2	1578673													0	34	34.7305	-4.0286	0.00968	LOC_Os02g03760	expressed protein	INTRON
2	1600615													0	0	8.98204	0.02322	1.1126e-07	LOC_Os02g03800	THION22 - Plant thionin family protein precursor, expressed	NON_SYNONYMOUS_CODING
2	1699404													0	0	5.38922	4.36809	0.00262	0	Not found	INTERGENIC
2	1911605													0	40	5.38922	-14.872	0.03642	LOC_Os02g04330	5-AMP-activated protein kinase beta-1 subunit-related, putative, expressed	SYNONYMOUS_CODING
2	1914078													0	34	5.38922	-14.872	0.03642	LOC_Os02g04340	NIN-like protein 2, putative, expressed	INTRON
2	1957907													0	47	4.19162	-20.722	0.05553	LOC_Os02g04440	transducin family protein, putative, expressed	INTRON
2	1982329													0	46	4.19162	-20.722	0.05553	LOC_Os02g04480	cleavage and polyadenylation specificity factor, putative, expressed	SYNONYMOUS_CODING
2	2018028													0	23	40.1198	-3.2502	0.00698	LOC_Os02g04530	rust resistance-like protein RP1, putative, expressed	INTRON
2	2025999													0	0	2.99401	-7.2292	0.00392	0	Not found	INTERGENIC
2	2031881													0	16	19.7605	3.58358	0.00593	0	Not found	INTERGENIC
2	2039465													0	2	14.9701	0.33549	2.1422e-05	LOC_Os02g04560	marker Xucw84, putative, expressed	NON_SYNONYMOUS_CODING
2	2113708													0	0	10.7784	-3.0279	0.00234	LOC_Os02g04690	cycloartenol synthase, putative, expressed	SYNONYMOUS_CODING
2	2143528													0	0	3.59281	-5.2826	0.00278	LOC_Os02g04725	dolichol phosphate-mannose biosynthesis regulatory protein, putative, expressed	INTRON
2	2159062													0	0	8.38323	6.25376	0.00458	0	Not found	INTERGENIC
2	2178337													0	0	7.78443	1.12101	0.00012857	LOC_Os02g04760	cycloartenol synthase, putative, expressed	INTRON
2	2208753													0	13	16.7665	4.37723	0.00724	LOC_Os02g04810	auxin response factor 5, putative, expressed	INTRON
2	2237409													0	14	43.7126	0.01005	4.8054e-08	LOC_Os02g04840	GHMP kinases ATP-binding protein, putative, expressed	INTRON
2	2372766													0	5	35.9281	-2.4584	0.0029	0	Not found	INTERGENIC
2	2400614													0	0	3.59281	-5.2826	0.00278	LOC_Os02g05040	cyclin-related protein, putative, expressed	INTRON
2	2404582													0	1	10.7784	-5.2436	0.00295	LOC_Os02g05040	cyclin-related protein, putative, expressed	NON_SYNONYMOUS_CODING
2	2407360													0	0	11.976	-4.5215	0.00276	0	Not found	INTERGENIC
2	2409662													0	1	11.976	-4.5215	0.00276	0	Not found	INTERGENIC
2	2417797													0	24	42.515	-0.37143	7.0089e-05	0	Not found	INTERGENIC
2	2446752													0	0	10.7784	-5.2436	0.00295	0	Not found	INTERGENIC
2	2512861													0	0	10.7784	-5.2436	0.00295	0	Not found	INTERGENIC
2	2518992													0	1	11.3772	-4.3108	0.00244	LOC_Os02g05244	expressed protein	UTR_3_PRIME: 1684 bases from CDS
2	2542992													0	1	21.5569	0.70993	9.8211e-05	LOC_Os02g05300	expressed protein	INTRON
2	2623257													0	1	22.1557	-0.13813	7.6621e-06	LOC_Os02g05450	Homeobox domain containing protein, expressed	INTRON
2	2642285													0	3	13.1737	-0.88599	0.00018744	0	Not found	INTERGENIC
2	2653119													0	14	35.9281	-0.0053728	1.8013e-08	0	Not found	INTERGENIC
2	2654882													0	1	4.19162	-5.8607	0.0041	0	Not found	INTERGENIC
2	2658090													0	0	7.18563	0.18571	5.7308e-06	LOC_Os02g05490	expressed protein	INTRON
2	2687377													0	41	45.509	-3.7394	0.00831	0	Not found	INTERGENIC
2	2713704													0	26	16.7665	-8.4518	0.01314	0	Not found	INTERGENIC
2	2731411													0	19	45.509	1.73065	0.00177	LOC_Os02g05610	ZOS2-03 - C2H2 zinc finger protein, expressed	SYNONYMOUS_CODING
2	2734344													0	0	7.78443	7.529	0.00555	LOC_Os02g05610	ZOS2-03 - C2H2 zinc finger protein, expressed	UTR_3_PRIME: 362 bases from CDS
2	2735497													0	42	6.58683	-12.996	0.02714	0	Not found	INTERGENIC
2	2748005													0	4	13.7725	1.40318	0.00055961	0	Not found	INTERGENIC
2	2753584													0	10	37.7246	0.52122	0.00014486	0	Not found	INTERGENIC
2	2765423													0	5	8.38323	-0.12017	3.4908e-06	0	Not found	INTERGENIC
2	2768297													0	0	7.78443	1.222	0.00028884	LOC_Os02g05660	DEAD-box ATP-dependent RNA helicase 35A, putative, expressed	INTRON
2	2777733													0	1	10.7784	-5.2436	0.00295	LOC_Os02g05680	apoptosis-inducing factor 2, putative, expressed	NON_SYNONYMOUS_CODING
2	2816832													0	21	38.3234	-0.35371	6.1502e-05	0	Not found	INTERGENIC
2	2830649													0	0	23.3533	0.81402	0.00028018	0	Not found	INTERGENIC
2	2868639													0	1	14.3713	2.06549	0.00129	LOC_Os02g05810	expressed protein	UTR_3_PRIME: 2078 bases from CDS
2	2874389													0	2	10.7784	-4.4347	0.00261	0	Not found	INTERGENIC
2	2939616													0	0	6.58683	2.41639	0.00074389	LOC_Os02g05920	phytosulfokine receptor precursor, putative, expressed	NON_SYNONYMOUS_CODING
2	2942087													0	19	29.9401	0.91314	0.00040913	0	Not found	INTERGENIC
2	2943105													0	10	40.7186	-2.0857	0.00245	0	Not found	INTERGENIC
2	2946316													0	9	40.1198	-1.4305	0.00112	LOC_Os02g05930	phytosulfokine receptor precursor, putative, expressed	NON_SYNONYMOUS_CODING
2	2949022													0	11	40.1198	-1.4305	0.00112	0	Not found	INTERGENIC
2	2955303													0	1	9.58084	-4.0587	0.00336	LOC_Os02g05940	phytosulfokine receptor precursor, putative, expressed	SYNONYMOUS_CODING
2	2959649													0	4	8.38323	-7.8069	0.0096	LOC_Os02g05950	phytosulfokine receptor precursor, putative, expressed	NON_SYNONYMOUS_CODING
2	2961642													0	5	10.1796	-10.69	0.01288	LOC_Os02g05950	phytosulfokine receptor precursor, putative, expressed	NON_SYNONYMOUS_CODING
2	2966940													0	22	29.9401	0.91314	0.00040913	LOC_Os02g05960	phytosulfokine receptor precursor, putative, expressed	NON_SYNONYMOUS_CODING
2	2968059													0	2	10.1796	-10.69	0.01288	LOC_Os02g05960	phytosulfokine receptor precursor, putative, expressed	NON_SYNONYMOUS_CODING
2	3028680													0	0	6.58683	2.41639	0.00074389	0	Not found	INTERGENIC
2	3077099													0	23	40.1198	-0.4404	9.8499e-05	LOC_Os02g06160	cysteine-rich receptor-like protein kinase 16 precursor, putative, expressed	SYNONYMOUS_CODING
2	3092216													0	10	44.3114	-1.5707	0.00148	0	Not found	INTERGENIC
2	3104318													0	29	33.5329	-3.0219	0.00476	LOC_Os02g06210	phytosulfokine receptor precursor, putative, expressed	NON_SYNONYMOUS_CODING
2	3122272													0	31	34.1317	-4.0043	0.01189	0	Not found	INTERGENIC
2	3125010													0	16	25.7485	-3.9513	0.00725	LOC_Os02g06250	phytosulfokine receptor precursor, putative, expressed	SYNONYMOUS_CODING
2	3126133													0	0	15.5689	-0.28748	3.0507e-05	LOC_Os02g06250	phytosulfokine receptor precursor, putative, expressed	NON_SYNONYMOUS_CODING
2	3135702													0	3	11.3772	-5.0606	0.00408	0	Not found	INTERGENIC
2	3142264													0	2	18.5629	-1.79	0.00086735	LOC_Os02g06290	rhodanese-like domain containing protein, putative, expressed	INTRON
2	3143801													0	11	35.3293	-0.30913	5.0852e-05	LOC_Os02g06290	rhodanese-like domain containing protein, putative, expressed	SYNONYMOUS_CODING
2	3169037													0	1	10.1796	-5.3299	0.00438	LOC_Os02g06340	EH domain-containing protein 1, putative, expressed	INTRON
2	3214832													0	2	5.38922	0.17966	3.6045e-06	LOC_Os02g06430	DUF292 domain containing protein, expressed	INTRON
2	3222661													0	0	10.7784	0.88656	0.0001202	LOC_Os02g06460	expressed protein	INTRON
2	3242864													0	6	44.3114	-2.019	0.00212	LOC_Os02g06500	DSHCT domain containing protein, expressed	INTRON
2	3249912													0	0	4.79042	0.90218	7.9953e-05	0	Not found	INTERGENIC
2	3267083													0	5	20.3593	-1.3119	0.00068376	LOC_Os02g06540	transporter family protein, putative, expressed	INTRON
2	3273536													0	2	19.7605	1.06546	0.00036924	0	Not found	INTERGENIC
2	3283644													0	10	23.3533	-8.5175	0.01924	LOC_Os02g06570	CAMK_KIN1/SNF1/Nim1_like.13 - CAMK includes calcium/calmodulin depedent protein kinases, expressed	UTR_3_PRIME: 117 bases from CDS
2	3302163													0	3	7.78443	-9.6008	0.01387	LOC_Os02g06584	zinc finger C-x8-C-x5-C-x3-H type family protein, expressed	NON_SYNONYMOUS_CODING
2	3312593													0	7	23.9521	-8.0231	0.0176	LOC_Os02g06588	ATP binding protein, putative, expressed	INTRON
2	3369950													0	7	11.3772	-8.5313	0.01255	0	Not found	INTERGENIC
2	3377085													0	1	11.976	2.82739	0.00207	0	Not found	INTERGENIC
2	3382881													0	11	11.3772	-8.5313	0.01255	LOC_Os02g06725	expressed protein	INTRON
2	3386554													0	12	11.3772	-8.5313	0.01255	0	Not found	INTERGENIC
2	3410542													0	10	10.7784	-8.0152	0.01016	0	Not found	INTERGENIC
2	3417697													0	13	11.3772	-8.5313	0.01255	LOC_Os02g06770	expressed protein	SYNONYMOUS_CODING
2	3429990													0	13	11.3772	-8.5313	0.01255	LOC_Os02g06790	expressed protein	INTRON
2	3433398													0	16	16.1677	-4.5416	0.00689	0	Not found	INTERGENIC
2	3443141													0	20	16.1677	-4.5416	0.00689	LOC_Os02g06830	expressed protein	INTRON
2	3454577													0	11	11.3772	-8.5313	0.01255	LOC_Os02g06840	galactosyltransferase, putative, expressed	INTRON
2	3476923													0	3	8.98204	-8.2136	0.00897	0	Not found	INTERGENIC
2	3485057													0	1	8.98204	-4.9314	0.0029	0	Not found	INTERGENIC
2	3495810													0	2	8.98204	-4.9314	0.0029	LOC_Os02g06920	zinc finger, C3HC4 type, domain containing protein, expressed	SYNONYMOUS_CODING
2	3502753													0	0	8.98204	-4.9314	0.0029	0	Not found	INTERGENIC
2	3509713													0	1	8.98204	-4.9314	0.0029	0	Not found	INTERGENIC
2	3557915													0	1	10.1796	-1.5446	0.00029895	0	Not found	INTERGENIC
2	3572527													0	3	8.38323	-7.7923	0.00693	0	Not found	INTERGENIC
2	3628043													0	0	8.98204	0.58265	4.1109e-05	LOC_Os02g07070	RNA recognition motif family protein, expressed	INTRON
2	3666800													0	3	8.38323	-7.7923	0.00693	LOC_Os02g07120	HEAT repeat family protein, putative, expressed	INTRON
2	3671845													0	1	8.98204	0.58265	4.1109e-05	0	Not found	INTERGENIC
2	3681927													0	1	10.1796	3.51146	0.00151	0	Not found	INTERGENIC
2	3708858													0	0	8.98204	-7.3742	0.00616	LOC_Os02g07210	OTU-like cysteine protease family protein, putative, expressed	INTRON
2	3717339													0	0	10.1796	3.51146	0.00151	LOC_Os02g07230	porphobilinogen deaminase, chloroplast precursor, putative, expressed	INTRON
2	3769260													0	1	10.1796	3.51146	0.00151	0	Not found	INTERGENIC
2	3836518													0	21	49.7006	0.83674	0.00040893	LOC_Os02g07430	OsMADS29 - MADS-box family gene with MIKCc type-box, expressed	INTRON
2	3848305													0	18	49.7006	0.82174	0.00040204	LOC_Os02g07450	core histone H2A/H2B/H3/H4, putative, expressed	INTRON
2	3849326													0	16	49.7006	0.82174	0.00040204	LOC_Os02g07450	core histone H2A/H2B/H3/H4, putative, expressed	INTRON
2	3858255													0	17	49.1018	0.89573	0.00048739	LOC_Os02g07480	transglycosylase SLT domain containing protein, expressed	SYNONYMOUS_CODING
2	3873790													0	18	49.1018	0.81619	0.00040765	0	Not found	INTERGENIC
2	3950200													0	0	2.99401	6.14461	0.00145	0	Not found	INTERGENIC
2	3965320													0	28	49.1018	1.70594	0.00178	LOC_Os02g07640	expressed protein	NON_SYNONYMOUS_CODING
2	3980965													0	27	49.1018	1.70594	0.00178	0	Not found	INTERGENIC
2	4018148													0	1	5.98802	-6.0577	0.00651	0	Not found	INTERGENIC
2	4020187													0	24	36.5269	-4.5483	0.01588	0	Not found	INTERGENIC
2	4025284													0	23	29.3413	3.89502	0.00882	LOC_Os02g07720	cytidylyltransferase domain containing protein, expressed	INTRON
2	4038769													0	59	41.3174	-5.0946	0.01541	LOC_Os02g07750	cell cycle control protein, putative, expressed	INTRON
2	4056977						1							1	93	24.5509	-9.506	0.04622	0	Not found	INTERGENIC
2	4063966													0	11	35.9281	-1.3737	0.00102	0	Not found	INTERGENIC
2	4077123													0	0	2.99401	-4.6938	0.00224	LOC_Os02g07780	OsSPL4 - SBP-box gene family member, expressed	UTR_3_PRIME: 1250 bases from CDS
2	4091521													0	24	13.1737	-7.1062	0.01377	0	Not found	INTERGENIC
2	4137936													0	13	35.3293	0.56946	0.000216	LOC_Os02g07900	ANTH/ENTH domain containing protein, putative, expressed	SYNONYMOUS_CODING
2	4165921													0	21	25.7485	2.75161	0.0043	LOC_Os02g07960	STRUBBELIG-RECEPTOR FAMILY 3 precursor, putative, expressed	INTRON
2	4167653													0	29	21.5569	3.44643	0.00593	LOC_Os02g07960	STRUBBELIG-RECEPTOR FAMILY 3 precursor, putative, expressed	UTR_3_PRIME: 514 bases from CDS
2	4173433													0	30	25.7485	3.32133	0.00633	LOC_Os02g07960	STRUBBELIG-RECEPTOR FAMILY 3 precursor, putative, expressed	INTRON
2	4181457													0	0	4.19162	-0.37681	2.8701e-05	0	Not found	INTERGENIC
2	4202153													0	4	20.3593	3.32337	0.00421	LOC_Os02g08010	LTPL43 - Protease inhibitor/seed storage/LTP family protein precursor, putative, expressed	INTRON
2	4208248													0	7	19.7605	3.5661	0.00484	LOC_Os02g08018	calcium-transporting ATPase 9, plasma membrane-type, putative, expressed	SYNONYMOUS_CODING
2	4241214													0	4	32.9341	1.78162	0.00173	0	Not found	INTERGENIC
2	4243716													0	6	16.7665	-4.3413	0.00399	0	Not found	INTERGENIC
2	4253693													0	14	22.7545	-3.0768	0.00364	0	Not found	INTERGENIC
2	4272302													0	15	22.7545	-3.0768	0.00364	LOC_Os02g08090	LSM domain containing protein, expressed	INTRON
2	4291866													0	3	26.9461	-0.92663	0.00037369	0	Not found	INTERGENIC
2	4297887													0	0	3.59281	5.59501	0.00322	LOC_Os02g08120	calmodulin binding protein, putative, expressed	INTRON
2	4308660													0	3	27.5449	-1.7675	0.00141	LOC_Os02g08130	FGGY family of carbohydrate kinases, putative, expressed	UTR_3_PRIME: 1962 bases from CDS
2	4352647													0	11	20.9581	-0.639	0.00017789	0	Not found	INTERGENIC
2	4367190													0	43	41.3174	-2.8469	0.00535	0	Not found	INTERGENIC
2	4389529													0	6	16.1677	2.42106	0.00246	0	Not found	INTERGENIC
2	4393705													0	6	14.9701	-1.7606	0.00106	0	Not found	INTERGENIC
2	4568101													0	17	41.9162	-1.4803	0.00131	LOC_Os02g08490	chaperone protein clpB 1, putative, expressed	SYNONYMOUS_CODING
2	4569717													0	17	39.521	-0.65998	0.00028772	LOC_Os02g08490	chaperone protein clpB 1, putative, expressed	SYNONYMOUS_CODING
2	4583914													0	5	47.3054	1.05393	0.00072741	0	Not found	INTERGENIC
2	4646219													0	17	37.7246	0.73071	0.00031196	0	Not found	INTERGENIC
2	4658764													0	9	49.1018	-4.8245	0.01156	LOC_Os02g09100	isoleucyl-tRNA synthetase, cytoplasmic, putative, expressed	INTRON
2	4684712													0	50	25.1497	2.82774	0.00313	LOC_Os02g09130	palmitoyltransferase TIP1, putative, expressed	INTRON
2	4713880													0	1	8.98204	-0.79155	0.00016097	LOC_Os02g09170	sucrose-phosphate synthase, putative, expressed	INTRON
2	4715853													0	52	36.5269	4.12617	0.00768	LOC_Os02g09170	sucrose-phosphate synthase, putative, expressed	UTR_3_PRIME: 11 bases from CDS
2	4734356													0	82	39.521	-4.6006	0.0135	0	Not found	INTERGENIC
2	4835021													0	2	16.7665	-2.7164	0.0024	LOC_Os02g09420	cyclase family protein, putative, expressed	UTR_3_PRIME: 63 bases from CDS
2	4852756													0	62	41.9162	-5.3504	0.01733	0	Not found	INTERGENIC
2	4862896													0	25	42.515	-1.7158	0.00164	0	Not found	INTERGENIC
2	4870028													0	1	17.3653	-4.0667	0.00461	0	Not found	INTERGENIC
2	4891167													0	2	15.5689	-2.8645	0.00307	0	Not found	INTERGENIC
2	4901145													0	28	44.9102	-1.5429	0.00146	0	Not found	INTERGENIC
2	4975199													0	2	38.9222	-1.8762	0.00146	LOC_Os02g09690	expressed protein	INTRON
2	4981799													0	11	21.5569	-4.5313	0.00826	LOC_Os02g09690	expressed protein	INTRON
2	4993504													0	20	38.9222	-1.4954	0.00122	LOC_Os02g09720	multidrug resistance protein, putative, expressed	INTRON
2	5015050													0	4	35.3293	-1.1878	0.00053402	LOC_Os02g09730	hypothetical protein	INTRON
2	5038932													0	43	45.509	4.20206	0.00959	LOC_Os02g09770	abhydrolase domain-containing protein FAM108C1, putative, expressed	UTR_3_PRIME: 242 bases from CDS
2	5043951													0	0	8.38323	3.60873	0.00219	0	Not found	INTERGENIC
2	5057855													0	1	14.3713	-1.5897	0.00065398	LOC_Os02g09800	pentatricopeptide, putative, expressed	INTRON
2	5068967													0	13	16.7665	-5.9729	0.00983	0	Not found	INTERGENIC
2	5104894													0	20	11.3772	-5.022	0.00765	0	Not found	INTERGENIC
2	5226374													0	10	11.3772	-4.5334	0.00524	0	Not found	INTERGENIC
2	5232110													0	7	10.7784	-2.9977	0.00229	0	Not found	INTERGENIC
2	5241120													0	18	44.3114	0.19378	2.2126e-05	LOC_Os02g10060	SWIRM domain containing protein, expressed	SYNONYMOUS_CODING
2	5266760													0	16	44.9102	0.07953	3.771e-06	0	Not found	INTERGENIC
2	5274194													0	10	14.3713	-5.1448	0.00627	LOC_Os02g10110	Leucine Rich Repeat family protein, expressed	INTRON
2	5300320													0	2	10.7784	-1.0502	0.00028317	LOC_Os02g10130	tubulin binding cofactor C, putative, expressed	INTRON
2	5314133													0	0	3.59281	1.11247	0.0001243	0	Not found	INTERGENIC
2	5359419													0	32	43.1138	-1.6766	0.00145	LOC_Os02g10230	metal cation transporter, putative, expressed	INTRON
2	5442837													0	0	2.99401	-2.1288	0.0002712	LOC_Os02g10350	MLO domain containing protein, putative, expressed	INTRON
2	5466965													0	3	22.1557	-0.03427	5.2384e-07	LOC_Os02g10380	Regulator of chromosome condensation domain containing protein, expressed	SYNONYMOUS_CODING
2	5502410													0	0	2.39521	6.69397	0.0034	LOC_Os02g10470	EF hand family protein, putative, expressed	INTRON
2	5507910													0	6	29.9401	1.06572	0.00062925	LOC_Os02g10480	stromal membrane-associated protein, putative, expressed	SYNONYMOUS_CODING
2	5514462													0	10	29.9401	1.06572	0.00062925	LOC_Os02g10490	expressed protein	NON_SYNONYMOUS_CODING
2	5522265													0	0	4.19162	-5.1792	0.00351	0	Not found	INTERGENIC
2	5524727													0	0	3.59281	2.72494	0.0007114	LOC_Os02g10510	Ubiquitin family domain containing protein, expressed	INTRON
2	5525737													0	0	3.59281	2.72494	0.0007114	LOC_Os02g10510	Ubiquitin family domain containing protein, expressed	INTRON
2	5563750													0	8	16.1677	-0.4741	9.2787e-05	LOC_Os02g10570	expressed protein	INTRON
2	5609702													0	0	6.58683	1.38248	0.00025266	0	Not found	INTERGENIC
2	5641184													0	4	23.9521	1.06194	0.00040475	LOC_Os02g10720	expressed protein	NON_SYNONYMOUS_CODING
2	5643768													0	8	28.7425	-0.27274	2.9457e-05	LOC_Os02g10720	expressed protein	INTRON
2	5726631													0	0	2.39521	5.22372	0.00166	0	Not found	INTERGENIC
2	5818490													0	4	34.7305	2.31512	0.00202	LOC_Os02g10950	expressed protein	INTRON
2	5830820													0	4	17.9641	7.30712	0.00958	LOC_Os02g10970	peptidyl-prolyl cis-trans isomerase, putative, expressed	INTRON
2	5834248													0	14	26.3473	4.33731	0.00883	LOC_Os02g10970	peptidyl-prolyl cis-trans isomerase, putative, expressed	UTR_3_PRIME: 1529 bases from CDS
2	5852338													0	1	19.1617	5.21278	0.00495	LOC_Os02g11010	expressed protein	INTRON
2	5855432													0	17	37.1257	-0.47046	6.2722e-05	LOC_Os02g11010	expressed protein	INTRON
2	5902668													0	4	18.5629	8.58431	0.01482	0	Not found	INTERGENIC
2	5924503													0	9	20.3593	10.0112	0.02187	0	Not found	INTERGENIC
2	5945540													0	31	38.9222	-0.7123	0.00030525	LOC_Os02g11090	retrotransposon protein, putative, Ty3-gypsy subclass, expressed	NON_SYNONYMOUS_CODING
2	6058562													0	19	42.515	1.27316	0.00097962	LOC_Os02g11740	plastidic ATP/ADP-transporter, putative, expressed	NON_SYNONYMOUS_CODING
2	6072726													0	14	49.7006	0.14922	1.1857e-05	LOC_Os02g11760	pleiotropic drug resistance protein, putative, expressed	INTRON
2	6086495													0	6	35.3293	-1.9876	0.0021	LOC_Os02g11780	transcription factor S-II, central domain containing protein, expressed	INTRON
2	6096492													0	21	40.7186	-2.1307	0.00276	0	Not found	INTERGENIC
2	6112219													0	9	23.9521	0.62143	0.00014595	LOC_Os02g11820	GTPase-activating protein, putative, expressed	INTRON
2	6121607													0	14	35.9281	-0.10654	4.8774e-06	LOC_Os02g11830	coatomer subunit beta, putative, expressed	INTRON
2	6169960													0	10	40.1198	2.29369	0.00252	0	Not found	INTERGENIC
2	6190867													0	3	18.5629	0.25087	2.4446e-05	LOC_Os02g11940	sterol glucosyltransferase, putative, expressed	INTRON
2	6208449													0	17	42.515	0.98682	0.00066823	0	Not found	INTERGENIC
2	6220390													0	12	9.58084	-7.1732	0.01289	0	Not found	INTERGENIC
2	6235350													0	6	20.3593	-1.4547	0.00089137	0	Not found	INTERGENIC
2	6237120													0	9	27.5449	-3.126	0.00519	LOC_Os02g12020	expressed protein	SYNONYMOUS_CODING
2	6240724													0	2	12.5749	3.14521	0.00234	0	Not found	INTERGENIC
2	6266155													0	4	10.7784	-4.5248	0.00538	LOC_Os02g12070	expressed protein	SYNONYMOUS_CODING
2	6272325													0	1	25.1497	-0.46691	8.9451e-05	0	Not found	INTERGENIC
2	6311536													0	4	26.3473	-1.8098	0.00141	LOC_Os02g12130	cysteine-rich receptor-like protein kinase 35 precursor, putative, expressed	INTRON
2	6390396													0	2	26.9461	-0.40501	7.963e-05	LOC_Os02g12280	expressed protein	NON_SYNONYMOUS_CODING
2	6433410													0	10	10.1796	-6.3512	0.00775	LOC_Os02g12360	nuclear protein ZAP-related, putative, expressed	UTR_3_PRIME: 435 bases from CDS
2	6438932													0	3	9.58084	-1.097	0.00021027	LOC_Os02g12360	nuclear protein ZAP-related, putative, expressed	INTRON
2	6444060													0	17	10.7784	-7.2261	0.01012	LOC_Os02g12370	expressed protein	UTR_3_PRIME: 470 bases from CDS
2	6481013													0	11	31.1377	0.38263	7.2003e-05	0	Not found	INTERGENIC
2	6484368													0	2	9.58084	-1.097	0.00021027	0	Not found	INTERGENIC
2	6485859													0	0	9.58084	-1.097	0.00021027	0	Not found	INTERGENIC
2	6487282													0	6	29.9401	-0.06501	1.9221e-06	0	Not found	INTERGENIC
2	6557139													0	8	37.7246	-2.249	0.00278	LOC_Os02g12540	cytochrome P450, putative, expressed	SYNONYMOUS_CODING
2	6579506													0	1	43.7126	0.00426	8.3474e-09	LOC_Os02g12590	hypothetical protein	SYNONYMOUS_CODING
2	6664965													0	1	16.1677	24.4604	0.03763	0	Not found	INTERGENIC
2	6682104													0	0	18.5629	3.76586	0.00172	LOC_Os02g12760	integral membrane protein, putative, expressed	SYNONYMOUS_CODING
2	6707935													0	1	16.7665	17.5262	0.02981	0	Not found	INTERGENIC
2	6731312													0	18	40.1198	9.10921	0.03121	LOC_Os02g12810	protein kinase domain containing protein, expressed	NON_SYNONYMOUS_CODING
2	6758391													0	0	28.7425	-2.7459	0.00176	0	Not found	INTERGENIC
2	6766166													0	0	29.3413	-1.9855	0.00092016	0	Not found	INTERGENIC
2	6792192													0	0	29.3413	-1.9855	0.00092016	LOC_Os02g12870	expressed protein	INTRON
2	6805952													0	4	28.7425	-6.3631	0.00976	0	Not found	INTERGENIC
2	6808167													0	0	26.9461	0.85125	0.00016199	0	Not found	INTERGENIC
2	6809689													0	28	43.7126	-3.6266	0.0075	0	Not found	INTERGENIC
2	6815078													0	0	28.1437	-3.189	0.00228	0	Not found	INTERGENIC
2	6817157													0	0	28.1437	-3.189	0.00228	LOC_Os02g12910	receptor-like protein kinase 5 precursor, putative, expressed	SYNONYMOUS_CODING
2	6828509													0	16	38.3234	-2.8545	0.00481	0	Not found	INTERGENIC
2	6834893													0	0	29.3413	-1.9855	0.00092016	LOC_Os02g12939	expressed protein	INTRON
2	6839925													0	0	29.3413	-1.9855	0.00092016	0	Not found	INTERGENIC
2	6910656													0	18	45.509	1.22125	0.00087285	0	Not found	INTERGENIC
2	6913285													0	20	45.509	1.22125	0.00087285	0	Not found	INTERGENIC
2	6916488													0	0	29.3413	-1.9855	0.00092016	LOC_Os02g13060	expressed protein	UTR_3_PRIME: 328 bases from CDS
2	6920451													0	0	28.1437	-3.189	0.00228	0	Not found	INTERGENIC
2	6957424													0	0	28.1437	-3.189	0.00228	LOC_Os02g13100	protein phosphatase 2C, putative, expressed	INTRON
2	6965787													0	0	28.1437	-3.189	0.00228	LOC_Os02g13110	serine/threonine protein phosphatase 2A 55 kDa regulatory subunit B, putative, expressed	INTRON
2	6981224													0	0	28.1437	-3.189	0.00228	LOC_Os02g13130	KH domain-containing protein, putative, expressed	NON_SYNONYMOUS_CODING
2	6986341													0	0	29.9401	-0.89347	0.00021055	LOC_Os02g13140	xaa-Pro dipeptidase, putative, expressed	INTRON
2	7108262													0	4	34.7305	2.7757	0.00324	0	Not found	INTERGENIC
2	7166999													0	18	22.7545	-3.0749	0.00504	LOC_Os02g13420	leucine-rich repeat receptor protein kinase EXS precursor, putative, expressed	INTRON
2	7181377													0	4	19.7605	0.75923	0.0002041	0	Not found	INTERGENIC
2	7234989													0	3	20.9581	-1.1161	0.00049072	0	Not found	INTERGENIC
2	7278751													0	9	31.7365	0.22984	3.7021e-05	LOC_Os02g13570	kinesin motor protein-related, putative, expressed	SYNONYMOUS_CODING
2	7281485													0	15	34.1317	-0.88737	0.00055815	LOC_Os02g13580	kinesin motor domain containing protein, expressed	INTRON
2	7309672													0	2	13.7725	-4.651	0.00692	0	Not found	INTERGENIC
2	7331104													0	12	41.3174	-1.4604	0.00158	0	Not found	INTERGENIC
2	7366316													0	14	38.9222	2.25505	0.00296	LOC_Os02g13710	ethylene-responsive transcription factor TINY, putative, expressed	UTR_3_PRIME: 263 bases from CDS
2	7416800													0	3	8.98204	-3.921	0.00331	0	Not found	INTERGENIC
2	7421589													0	5	8.98204	2.01597	0.00122	0	Not found	INTERGENIC
2	7424704													0	5	8.38323	1.72456	0.00082217	0	Not found	INTERGENIC
2	7442455													0	0	2.99401	-5.2217	0.00255	LOC_Os02g13785	expressed protein	UTR_3_PRIME: 212 bases from CDS
2	7445595													0	5	8.98204	-6.3917	0.0112	0	Not found	INTERGENIC
2	7504563													0	1	5.98802	-6.0707	0.00598	LOC_Os02g13850	leucine-rich repeat-containing protein kinase family protein, putative, expressed	NON_SYNONYMOUS_CODING
2	7536262													0	14	10.7784	1.87031	0.00102	0	Not found	INTERGENIC
2	7556364													0	10	19.1617	3.77988	0.00653	0	Not found	INTERGENIC
2	7603951													0	9	13.1737	4.32787	0.00775	0	Not found	INTERGENIC
2	7653220													0	19	10.7784	5.80884	0.01209	LOC_Os02g14020	expressed protein	INTRON
2	7686935													0	1	5.38922	-8.3135	0.01091	LOC_Os02g14059	ribosomal protein L5, putative, expressed	INTRON
2	7703769													0	1	4.79042	-18.037	0.02014	0	Not found	INTERGENIC
2	7749503													0	10	11.3772	6.40075	0.01082	0	Not found	INTERGENIC
2	7796267													0	12	10.7784	7.49176	0.01417	LOC_Os02g14230	expressed protein	INTRON
2	7898472													0	0	3.59281	-18.028	0.00516	0	Not found	INTERGENIC
2	7980711													0	8	7.18563	6.79735	0.01138	0	Not found	INTERGENIC
2	7985042													0	0	3.59281	-18.028	0.00516	0	Not found	INTERGENIC
2	8007355													0	11	10.7784	6.06851	0.01103	LOC_Os02g14530	protein kinase domain containing protein, expressed	INTRON
2	8060608													0	2	16.7665	-2.1752	0.00188	0	Not found	INTERGENIC
2	8096684													0	22	29.9401	4.36558	0.01108	0	Not found	INTERGENIC
2	8181989													0	25	6.58683	10.8158	0.02723	LOC_Os02g14770	phosphoenolpyruvate carboxylase, putative, expressed	INTRON
2	8217979													0	14	28.7425	-6.8055	0.01828	LOC_Os02g14800	expressed protein	INTRON
2	8255052													0	7	12.5749	3.12499	0.0042	0	Not found	INTERGENIC
2	8265749													0	4	37.1257	0.68639	0.00023788	0	Not found	INTERGENIC
2	8277496													0	5	17.9641	-1.4605	0.00103	LOC_Os02g14874	expressed protein	INTRON
2	8279149													0	7	38.3234	1.34658	0.00114	0	Not found	INTERGENIC
2	8317672													0	8	26.3473	-0.45821	0.00011029	0	Not found	INTERGENIC
[truncated: 11,162 more rows]
