# Supplementary material for: Genome-wide association analysis for heat tolerance at flowering detected a large set of genes involved in adaptation to thermal and other stresses
Source: PLoS One. 2017 Feb 2;12(2):e0171254. doi: 10.1371/journal.pone.0171254 (PMC5289576; doi:10.1371/journal.pone.0171254)
Supplement: S6 Table — (XLSX) [file pone.0171254.s011.xlsx]

## Sheet: Feuil1
Supplementary table ST6: Colocalization of significant loci detected by the tree GWAS methods for Spikelet sterility (SPKST) with QTL reported in the literature, and other information related de GWAS for SPKST
chr	position (bp)	Pos (Mb)		SM-GWAS		Hap-GWAS		BL-GWAS		QTL		QTL		QTL		QTL		All	Bootstrap 95%	MAF (%)	Marker R² (%)	Marker effect	Gene ID	Function	Location
1	4300	0.0043																0	13	15.5689	0.00028524	-0.1604	LOC_Os01g01010	TBC domain containing protein, expressed	INTRON
1	13992	0.013992																0	6	10.7784	0.078511	-0.28054	LOC_Os01g01030	monocopper oxidase, putative, expressed	SYNONYMOUS_CODING
1	16350	0.01635																0	13	10.7784	0.045389	-0.03403	LOC_Os01g01040	expressed protein	UTR_5_PRIME: 249 bases from TSS
1	17839	0.017839																0	4	10.7784	0.078511	0.28054	LOC_Os01g01040	expressed protein	NON_SYNONYMOUS_CODING
1	63150	0.06315																0	16	26.9461	0.097685	0.27871	LOC_Os01g01120	enolase-phosphatase E1, putative, expressed	INTRON
1	143283	0.143283																0	11	10.7784	0.045389	-0.03403	LOC_Os01g01295	expressed protein	NON_SYNONYMOUS_CODING
1	146251	0.146251																0	16	26.9461	0.097685	0.27871	LOC_Os01g01302	shikimate kinase, putative, expressed	NON_SYNONYMOUS_CODING
1	186285	0.186285																0	19	16.1677	0.046753	0.21911	LOC_Os01g01369	3-beta-hydroxysteroid-Delta-isomerase, putative, expressed	UTR_3_PRIME: 231 bases from CDS
1	205490	0.20549																0	27	34.1317	0.034559	0.06983	LOC_Os01g01400	expressed protein	INTRON
1	214774	0.214774																0	29	48.503	0.151	0.17974	0	Not found	INTERGENIC
1	229662	0.229662																0	15	43.7126	0.00011429	-0.0231	0	Not found	INTERGENIC
1	238821	0.238821																0	14	43.7126	0.108	0.1545	0	Not found	INTERGENIC
1	240448	0.240448																0	21	46.1078	0.214	-0.16052	0	Not found	INTERGENIC
1	300572	0.300572																0	6	12.5749	0.0071745	-0.15417	0	Not found	INTERGENIC
1	306254	0.306254																0	6	10.1796	0.05055	0.09373	LOC_Os01g01600	ethylene-responsive protein related, putative, expressed	INTRON
1	312532	0.312532																0	36	34.7305	0.282	0.23515	LOC_Os01g01620	kinase, pfkB family, putative, expressed	INTRON
1	318489	0.318489																0	5	10.1796	0.05055	-0.09373	0	Not found	INTERGENIC
1	334058	0.334058																0	17	33.5329	0.014655	-0.05118	0	Not found	INTERGENIC
1	337331	0.337331																0	14	48.503	0.032855	0.02358	LOC_Os01g01689	phosphatidylinositol 3- and 4-kinase family protein, expressed	INTRON
1	348471	0.348471																0	7	10.1796	0.14	-0.12026	LOC_Os01g01689	phosphatidylinositol 3- and 4-kinase family protein, expressed	INTRON
1	351841	0.351841																0	17	40.7186	0.017712	0.03147	LOC_Os01g01689	phosphatidylinositol 3- and 4-kinase family protein, expressed	INTRON
1	361424	0.361424																0	19	41.3174	0.054599	-0.01029	LOC_Os01g01689	phosphatidylinositol 3- and 4-kinase family protein, expressed	SYNONYMOUS_CODING
1	376901	0.376901																0	5	10.1796	0.05055	0.09373	LOC_Os01g01710	1-deoxy-D-xylulose 5-phosphate reductoisomerase, chloroplast precursor, putative, expressed	SYNONYMOUS_CODING
1	385913	0.385913																0	22	32.3353	0.0042764	0.11977	LOC_Os01g01720	pex14, putative, expressed	SYNONYMOUS_CODING
1	405193	0.405193																0	25	40.7186	0.0008729	0.03957	0	Not found	INTERGENIC
1	409167	0.409167																0	22	41.3174	0.011772	0.00192	0	Not found	INTERGENIC
1	415516	0.415516																0	21	36.5269	0.0054449	-0.0009	LOC_Os01g01780	exostosin family protein, putative, expressed	UTR_3_PRIME: 21 bases from CDS
1	424860	0.42486																0	18	37.7246	0.0010071	0.04046	LOC_Os01g01800	expressed protein	INTRON
1	429660	0.42966																0	24	39.521	0.032931	-0.02258	LOC_Os01g01800	expressed protein	SYNONYMOUS_CODING
1	439393	0.439393																0	22	38.9222	0.0021266	0.01313	LOC_Os01g01830	OsPOP1 - Putative Prolyl Oligopeptidase homologue, expressed	UTR_5_PRIME: 183 bases from TSS
1	479033	0.479033																0	23	30.5389	0.65	-0.21986	LOC_Os01g01870	helix-loop-helix DNA-binding domain containing protein, expressed	INTRON
1	494722	0.494722																0	16	10.1796	0.521	0.46979	0	Not found	INTERGENIC
1	504288	0.504288																0	10	28.7425	0.017574	0.10882	LOC_Os01g01920	HD domain containing protein 2, putative, expressed	SYNONYMOUS_CODING
1	520179	0.520179																0	15	29.3413	0.018422	-0.10154	LOC_Os01g01960	transcriptional repressor, putative, expressed	INTRON
1	525145	0.525145																0	22	41.3174	0.022159	-0.06306	LOC_Os01g01970	expressed protein	NON_SYNONYMOUS_CODING
1	536094	0.536094																0	25	43.7126	0.0008687	0.03386	0	Not found	INTERGENIC
1	564304	0.564304																0	7	9.58084	0.235	-0.04484	LOC_Os01g02050	phosphoenolpyruvate carboxylase, putative, expressed	INTRON
1	569594	0.569594																0	34	26.3473	0.462	0.08648	LOC_Os01g02050	phosphoenolpyruvate carboxylase, putative, expressed	INTRON
1	572628	0.572628																0	27	26.3473	0.462	-0.08648	0	Not found	INTERGENIC
1	596724	0.596724																0	18	29.9401	0.318	0.29001	0	Not found	INTERGENIC
1	608288	0.608288																0	12	29.9401	0.318	0.29001	0	Not found	INTERGENIC
1	611568	0.611568																0	17	29.9401	0.318	0.29001	0	Not found	INTERGENIC
1	616309	0.616309																0	31	38.3234	0.759	0.27683	0	Not found	INTERGENIC
1	634396	0.634396																0	35	44.9102	0.596	0.07702	LOC_Os01g02170	expressed protein	UTR_3_PRIME: 1820 bases from CDS
1	653644	0.653644																0	63	37.7246	1.983	0.18656	0	Not found	INTERGENIC
1	660019	0.660019																0	23	44.3114	0.124	-0.0761	0	Not found	INTERGENIC
1	722073	0.722073																0	22	35.3293	0.416	-0.09217	LOC_Os01g02290	Ser/Thr receptor-like kinase, putative, expressed	INTRON
1	725843	0.725843																0	23	11.976	0.105	0.22507	LOC_Os01g02300	receptor kinase ORK10, putative, expressed	STOP_GAINED
1	730891	0.730891																0	18	34.7305	0.256	-0.04455	LOC_Os01g02310	expressed protein	SYNONYMOUS_CODING
1	735810	0.73581																0	38	18.5629	0.235	-0.21382	LOC_Os01g02320	protein kinase domain containing protein, expressed	INTRON
1	740952	0.740952																0	29	5.98802	0.075753	-0.10366	LOC_Os01g02334	expressed protein	INTRON
1	746855	0.746855																0	14	31.1377	0.109	0.20723	LOC_Os01g02360	resistance-related receptor-like kinase, putative, expressed	INTRON
1	753267	0.753267																0	10	11.3772	0.418	0.24942	LOC_Os01g02370	receptor-like kinase ARK1AS, putative, expressed	SYNONYMOUS_CODING
1	782878	0.782878																0	27	40.7186	0.279	0.04753	LOC_Os01g02420	protein kinase domain containing protein, expressed	INTRON
1	787761	0.787761																0	38	39.521	0.033304	0.02114	LOC_Os01g02430	TAK14, putative, expressed	INTRON
1	789186	0.789186																0	30	41.3174	0.00042425	-0.03781	0	Not found	INTERGENIC
1	792359	0.792359																0	18	31.7365	0.018059	0.07484	LOC_Os01g02440	Ser/Thr receptor-like kinase, putative, expressed	SYNONYMOUS_CODING
1	794232	0.794232																0	34	17.3653	0.148	0.085	0	Not found	INTERGENIC
1	805716	0.805716																0	29	8.38323	0.406	0.25499	LOC_Os01g02490	expressed protein	SYNONYMOUS_CODING
1	841796	0.841796																0	9	33.5329	0.103	0.16449	LOC_Os01g02550	protein kinase domain containing protein, expressed	SYNONYMOUS_CODING
1	845428	0.845428																0	20	19.7605	0.0023357	-0.18048	LOC_Os01g02560	Ser/Thr receptor-like kinase, putative, expressed	INTRON
1	847587	0.847587																0	37	23.9521	0.126	-0.28069	0	Not found	INTERGENIC
1	853218	0.853218																0	34	46.1078	0.035583	-0.10521	LOC_Os01g02570	protein kinase domain containing protein, expressed	SYNONYMOUS_CODING
1	854818	0.854818																0	33	22.7545	0.239	-0.31574	0	Not found	INTERGENIC
1	917609	0.917609																0	17	41.9162	0.231	0.1083	LOC_Os01g02690	resistance-related receptor-like kinase, putative, expressed	INTRON
1	925316	0.925316																0	26	40.1198	0.348	0.16249	0	Not found	INTERGENIC
1	930069	0.930069																0	35	16.7665	0.0042983	-0.10254	LOC_Os01g02720	elongation factor Tu, putative, expressed	UTR_3_PRIME: 38 bases from CDS
1	937014	0.937014																0	20	49.7006	0.604	0.07783	LOC_Os01g02730	TAK14, putative, expressed	NON_SYNONYMOUS_CODING
1	938453	0.938453																0	28	49.1018	1.03	-0.16638	0	Not found	INTERGENIC
1	960630	0.96063																0	32	35.9281	0.159	-0.00906	0	Not found	INTERGENIC
1	973080	0.97308																0	43	24.5509	0.167	-0.15911	LOC_Os01g02780	TAK33, putative, expressed	NON_SYNONYMOUS_CODING
1	986764	0.986764																0	41	23.9521	0.226	-0.16941	0	Not found	INTERGENIC
1	1004979	1.00498																0	44	13.7725	0.64	-0.26126	LOC_Os01g02860	expressed protein	NON_SYNONYMOUS_CODING
1	1008661	1.00866																0	10	7.78443	0.234	-0.42546	0	Not found	INTERGENIC
1	1010330	1.01033																0	41	13.1737	0.451	0.18111	LOC_Os01g02870	auxin-induced protein 5NG4, putative, expressed	UTR_5_PRIME: 32 bases from TSS
1	1011750	1.01175																0	17	27.5449	0.000733	-0.07582	LOC_Os01g02870	auxin-induced protein 5NG4, putative, expressed	SYNONYMOUS_CODING
1	1031415	1.03141																0	27	6.58683	0.01206	0.15499	0	Not found	INTERGENIC
1	1038728	1.03873																0	16	11.976	0.0027526	-0.07043	0	Not found	INTERGENIC
1	1050646	1.05065																0	29	7.78443	0.082052	0.22263	LOC_Os01g02890	phosphatidylserine synthase, putative, expressed	INTRON
1	1053702	1.0537																0	8	31.1377	0.01285	0.03211	0	Not found	INTERGENIC
1	1058750	1.05875																0	27	8.38323	0.0017868	0.05864	LOC_Os01g02900	glycosyltransferase, putative, expressed	SYNONYMOUS_CODING
1	1077113	1.07711																0	48	43.1138	1.09	-0.15926	0	Not found	INTERGENIC
1	1083376	1.08338																0	48	17.3653	0.321	0.25521	0	Not found	INTERGENIC
1	1095742	1.09574																0	32	40.1198	0.802	-0.25236	0	Not found	INTERGENIC
1	1098003	1.098																0	50	16.7665	2.926	0.81469	LOC_Os01g02950	expressed protein	NON_SYNONYMOUS_CODING
1	1125023	1.12502																0	26	35.9281	1.222	-0.19127	LOC_Os01g02980	expressed protein	INTRON
1	1146914	1.14691																0	43	17.3653	1.819	-0.7291	LOC_Os01g03020	tRNA synthetase class I, putative, expressed	INTRON
1	1167716	1.16772																0	40	39.521	0.0018345	-0.01802	LOC_Os01g03050	fruit protein PKIWI502, putative, expressed	INTRON
1	1172748	1.17275																0	43	17.3653	1.819	-0.7291	LOC_Os01g03070	transposon protein, putative, unclassified, expressed	INTRON
1	1173782	1.17378																0	48	17.3653	1.819	0.7291	LOC_Os01g03070	transposon protein, putative, unclassified, expressed	INTRON
1	1180673	1.18067																0	20	43.7126	0.534	-0.21116	0	Not found	INTERGENIC
1	1182411	1.18241																0	44	17.3653	1.819	0.7291	0	Not found	INTERGENIC
1	1188210	1.18821																0	30	17.9641	1.086	-0.55575	LOC_Os01g03100	protein binding protein, putative, expressed	INTRON
1	1193469	1.19347																0	9	24.5509	0.698	-0.34718	0	Not found	INTERGENIC
1	1197032	1.19703																0	9	24.5509	0.571	-0.32608	0	Not found	INTERGENIC
1	1213752	1.21375																0	25	4.79042	0.026883	-0.05339	0	Not found	INTERGENIC
1	1229829	1.22983																0	43	16.7665	2.734	0.52499	LOC_Os01g03144	white-brown complex homolog protein 7, putative, expressed	INTRON
1	1250048	1.25005																0	59	17.9641	3.413	0.56189	LOC_Os01g03180	retrotransposon protein, putative, unclassified, expressed	UTR_5_PRIME: 33 bases from TSS
1	1286631	1.28663																0	34	19.1617	1.468	-0.33933	0	Not found	INTERGENIC
1	1303497	1.3035																0	31	36.5269	1.36	-0.27795	0	Not found	INTERGENIC
1	1306055	1.30605																0	27	34.7305	0.792	-0.22375	0	Not found	INTERGENIC
1	1334312	1.33431																0	21	34.7305	0.792	-0.22375	LOC_Os01g03290	seven in absentia protein family domain containing protein, expressed	SYNONYMOUS_CODING
1	1358915	1.35892																0	48	16.7665	2.324	0.99024	LOC_Os01g03370	senescence-induced receptor-like serine/threonine-protein kinase precursor, putative, expressed	SYNONYMOUS_CODING
1	1407387	1.40739																0	26	46.7066	0.694	0.26481	0	Not found	INTERGENIC
1	1417109	1.41711																0	29	44.9102	0.576	-0.21449	LOC_Os01g03510	WD domain, G-beta repeat domain containing protein, expressed	INTRON
1	1443130	1.44313																0	26	38.9222	0.0079535	0.06341	LOC_Os01g03549	multi-copper oxidase type I family protein, putative, expressed	INTRON
1	1446645	1.44664																0	22	41.3174	0.065448	0.12712	0	Not found	INTERGENIC
1	1491142	1.49114																0	63	49.7006	1.722	0.32601	LOC_Os01g03630	multicopper oxidase domain containing protein, expressed	NON_SYNONYMOUS_CODING
1	1509727	1.50973																0	39	20.9581	0.757	0.39123	LOC_Os01g03660	MYB family transcription factor, putative, expressed	NON_SYNONYMOUS_CODING
1	1510733	1.51073																0	41	20.3593	1.086	0.50359	LOC_Os01g03660	MYB family transcription factor, putative, expressed	UTR_3_PRIME: 53 bases from CDS
1	1551208	1.55121																0	27	44.9102	0.087404	0.01593	0	Not found	INTERGENIC
1	1562987	1.56299																0	34	42.515	0.106	0.04526	LOC_Os01g03740	nuclease PA3, putative, expressed	SYNONYMOUS_CODING
1	1565548	1.56555																0	21	20.3593	0.071302	0.11373	0	Not found	INTERGENIC
1	1605765	1.60577																0	28	18.5629	0.05393	0.01873	0	Not found	INTERGENIC
1	1627278	1.62728																0	39	46.7066	1.214	-0.26599	0	Not found	INTERGENIC
1	1632084	1.63208																0	17	38.3234	7.4784e-05	-0.00484	0	Not found	INTERGENIC
1	1655772	1.65577																0	18	35.9281	0.146	0.1558	0	Not found	INTERGENIC
1	1685317	1.68532																0	91	46.1078	3.867	-0.49295	LOC_Os01g03940	expressed protein	UTR_3_PRIME: 110 bases from CDS
1	1722207	1.72221																0	14	15.5689	0.079287	0.24216	0	Not found	INTERGENIC
1	1733840	1.73384																0	14	16.1677	0.0013212	0.13591	0	Not found	INTERGENIC
1	1735931	1.73593																0	40	46.1078	0.275	0.1527	0	Not found	INTERGENIC
1	1813267	1.81327																0	30	41.3174	0.692	-0.18504	0	Not found	INTERGENIC
1	1816064	1.81606																0	35	46.1078	0.292	0.16007	LOC_Os01g04130	peptidyl-tRNA hydrolase, mitochondrial precursor protein, putative, expressed	INTRON
1	1838559	1.83856																0	35	42.515	0.302	0.14274	LOC_Os01g04170	expressed protein	NON_SYNONYMOUS_CODING
1	1840023	1.84002																0	37	46.1078	0.292	-0.16007	LOC_Os01g04180	retrotransposon protein, putative, unclassified, expressed	INTRON
1	1870353	1.87035																0	35	45.509	0.238	0.15805	LOC_Os01g04230	inactive receptor kinase At2g26730 precursor, putative, expressed	UTR_3_PRIME: 200 bases from CDS
1	1878716	1.87872																0	34	40.7186	0.622	0.17494	LOC_Os01g04250	expressed protein	SYNONYMOUS_CODING
1	1897897	1.8979																0	29	41.3174	0.692	0.18504	0	Not found	INTERGENIC
1	1977607	1.97761																0	18	25.7485	0.086587	0.15116	LOC_Os01g04450	OsWAK2 - OsWAK receptor-like cytoplasmic kinase OsWAK-RLCK, expressed	UTR_3_PRIME: 38 bases from CDS
1	1983047	1.98305																0	24	26.3473	0.083765	0.15719	0	Not found	INTERGENIC
1	1997065	1.99707																0	21	25.7485	0.086587	-0.15116	0	Not found	INTERGENIC
1	1998863	1.99886																0	28	25.7485	0.255	0.22061	LOC_Os01g04490	Ser/Thr protein kinase, putative, expressed	INTRON
1	2000589	2.00059																0	4	5.98802	0.054325	-0.04452	LOC_Os01g04490	Ser/Thr protein kinase, putative, expressed	INTRON
1	2018130	2.01813																0	29	25.7485	0.155	0.19202	0	Not found	INTERGENIC
1	2037981	2.03798																0	22	20.3593	0.253	0.23096	LOC_Os01g04550	expressed protein	UTR_3_PRIME: 82 bases from CDS
1	2080649	2.08065																0	52	23.9521	1.552	-0.22886	LOC_Os01g04640	reticulon domain containing protein, putative, expressed	INTRON
1	2097625	2.09762																0	20	14.9701	0.691	-0.28238	LOC_Os01g04660	lipid phosphatase protein, putative, expressed	UTR_5_PRIME: 52 bases from TSS
1	2119861	2.11986																0	35	30.5389	1.099	0.20617	0	Not found	INTERGENIC
1	2122739	2.12274																0	27	40.1198	0.010714	0.05082	0	Not found	INTERGENIC
1	2130399	2.1304																0	21	46.1078	0.246	-0.1266	0	Not found	INTERGENIC
1	2142242	2.14224																0	19	46.1078	0.246	-0.1266	0	Not found	INTERGENIC
1	2153327	2.15333																0	22	48.503	0.831	-0.26341	0	Not found	INTERGENIC
1	2158318	2.15832																0	26	48.503	0.831	-0.26341	0	Not found	INTERGENIC
1	2173691	2.17369																0	51	22.1557	1.774	0.31595	0	Not found	INTERGENIC
1	2210414	2.21041																0	22	23.3533	0.313	0.1158	0	Not found	INTERGENIC
1	2219484	2.21948																0	22	49.1018	0.48	0.18813	LOC_Os01g04814	vacuolar protein sorting-associating protein 4B, putative, expressed	INTRON
1	2238346	2.23835																0	31	40.1198	0.0053542	0.01099	0	Not found	INTERGENIC
1	2243573	2.24357																0	32	35.3293	0.0032168	0.0419	0	Not found	INTERGENIC
1	2249636	2.24964																0	26	34.1317	0.0016425	0.0207	LOC_Os01g04860	DUF647 domain containing protein, putative, expressed	INTRON
1	2269048	2.26905																0	3	24.5509	0.344	-0.29614	LOC_Os01g04900	peptidase M50 family protein, putative, expressed	NON_SYNONYMOUS_CODING
1	2270163	2.27016																0	7	31.1377	0.225	-0.16162	LOC_Os01g04900	peptidase M50 family protein, putative, expressed	NON_SYNONYMOUS_CODING
1	2274710	2.27471																0	12	17.9641	0.006579	-0.10088	0	Not found	INTERGENIC
1	2287290	2.28729																0	20	19.1617	0.732	0.37215	0	Not found	INTERGENIC
1	2313151	2.31315																0	1	5.98802	0.131	0.01708	0	Not found	INTERGENIC
1	2332359	2.33236																0	26	20.3593	1.081	-0.46241	0	Not found	INTERGENIC
1	2358249	2.35825																0	37	15.5689	1.01	0.22723	LOC_Os01g05010	mitochondrial glycoprotein, putative, expressed	INTRON
1	2375482	2.37548																0	16	19.7605	0.0071834	0.02514	LOC_Os01g05060	mitochondrial glycoprotein, putative, expressed	INTRON
1	2378905	2.37891																0	2	4.19162	0.020561	-0.04404	LOC_Os01g05070	expressed protein	UTR_3_PRIME: 303 bases from CDS
1	2402248	2.40225																0	30	28.1437	0.013851	-0.04448	LOC_Os01g05120	ubiquitin fusion degradation protein, putative, expressed	SYNONYMOUS_CODING
1	2456648	2.45665																0	14	5.38922	0.018234	0.05434	0	Not found	INTERGENIC
1	2513536	2.51354																0	41	47.3054	0.226	0.11136	0	Not found	INTERGENIC
1	2531032	2.53103																0	44	46.1078	0.343	0.14075	LOC_Os01g05350	expressed protein	NON_SYNONYMOUS_CODING
1	2535271	2.53527																0	18	13.1737	0.062696	-0.02897	0	Not found	INTERGENIC
1	2545434	2.54543																0	28	25.7485	0.0036857	-0.05271	0	Not found	INTERGENIC
1	2567913	2.56791																0	6	19.1617	0.0051974	-0.0402	0	Not found	INTERGENIC
1	2569209	2.56921																0	20	41.9162	0.03187	0.04775	LOC_Os01g05430	OsRhmbd1 - Putative Rhomboid homologue, expressed	INTRON
1	2570239	2.57024																0	28	34.7305	0.039782	-0.00636	LOC_Os01g05440	XH domain containing protein, expressed	SYNONYMOUS_CODING
1	2575648	2.57565																0	24	41.9162	0.176	-0.14778	LOC_Os01g05460	expressed protein	NON_SYNONYMOUS_CODING
1	2577277	2.57728																0	31	34.1317	0.033048	0.03634	LOC_Os01g05460	expressed protein	SYNONYMOUS_CODING
1	2585779	2.58578																0	6	5.38922	0.00045752	0.15279	LOC_Os01g05480	expressed protein	SYNONYMOUS_CODING
1	2592229	2.59223																0	11	25.1497	0.0035409	-0.0323	LOC_Os01g05490	triosephosphate isomerase, cytosolic, putative, expressed	INTRON
1	2600251	2.60025																0	22	19.7605	0.010447	-0.06536	LOC_Os01g05500	zinc finger protein, putative, expressed	INTRON
1	2617340	2.61734																0	30	28.1437	0.0010336	0.07012	LOC_Os01g05510	expressed protein	INTRON
1	2618527	2.61853																0	7	5.98802	1.9243e-05	0.15137	LOC_Os01g05510	expressed protein	INTRON
1	2627498	2.6275																0	2	2.99401	0.104	0.00664	0	Not found	INTERGENIC
1	2633626	2.63363																0	17	23.3533	0.061931	-0.11165	LOC_Os01g05530	expressed protein	INTRON
1	2678840	2.67884																0	19	5.98802	1.95	-0.45076	0	Not found	INTERGENIC
1	2683580	2.68358																0	27	39.521	0.231	0.1059	LOC_Os01g05620	NBS-LRR disease resistance protein, putative, expressed	SYNONYMOUS_CODING
1	2685047	2.68505																0	27	39.521	0.231	0.1059	0	Not found	INTERGENIC
1	2690467	2.69047																0	41	5.98802	2.398	-0.50485	LOC_Os01g05640	receptor-like protein kinase 5 precursor, putative, expressed	NON_SYNONYMOUS_CODING
1	2711034	2.71103																0	12	8.98204	0.103	-0.03676	LOC_Os01g05670	3-oxo-5-alpha-steroid 4-dehydrogenase, putative, expressed	SYNONYMOUS_CODING
1	2716827	2.71683																0	16	47.3054	0.328	-0.17918	0	Not found	INTERGENIC
1	2717831	2.71783																0	8	4.79042	0.736	0.37345	0	Not found	INTERGENIC
1	2745322	2.74532																0	53	12.5749	0.303	0.20635	LOC_Os01g05744	expressed protein	INTRON
1	2750720	2.75072																0	11	41.9162	0.246	0.19385	0	Not found	INTERGENIC
1	2774279	2.77428																0	27	39.521	0.132	-0.0636	LOC_Os01g05800	inner membrane protein, putative, expressed	UTR_3_PRIME: 574 bases from CDS
1	2803269	2.80327																0	35	46.1078	0.235	0.16978	LOC_Os01g05840	oxidoreductase, short chain dehydrogenase/reductase family domain containing family, expressed	INTRON
1	2806764	2.80676																0	31	40.1198	0.094331	0.10656	LOC_Os01g05860	PPR repeat domain containing protein, putative, expressed	SYNONYMOUS_CODING
1	2812381	2.81238																0	39	38.3234	0.21	0.14621	LOC_Os01g05870	receptor kinase, putative, expressed	NON_SYNONYMOUS_CODING
1	2831348	2.83135																0	37	46.1078	0.235	-0.16978	LOC_Os01g05900	Core histone H2A/H2B/H3/H4 domain containing protein, putative, expressed	INTRON
1	2834157	2.83416																0	44	46.1078	0.235	-0.16978	LOC_Os01g05900	Core histone H2A/H2B/H3/H4 domain containing protein, putative, expressed	INTRON
1	2837692	2.83769																0	62	45.509	0.817	-0.2702	LOC_Os01g05900	Core histone H2A/H2B/H3/H4 domain containing protein, putative, expressed	INTRON
1	2840162	2.84016																0	37	46.7066	0.255	0.17005	LOC_Os01g05960	receptor kinase, putative, expressed	NON_SYNONYMOUS_CODING
1	2842082	2.84208																0	51	47.3054	0.493	0.23228	LOC_Os01g05960	receptor kinase, putative, expressed	NON_SYNONYMOUS_CODING
1	2845867	2.84587																0	62	45.509	0.817	-0.2702	LOC_Os01g05970	OsFBO1 - F-box and other domain containing protein, expressed	INTRON
1	2854835	2.85484																0	43	40.7186	2.01	-0.33673	LOC_Os01g05970	OsFBO1 - F-box and other domain containing protein, expressed	INTRON
1	2876580	2.87658																0	2	2.99401	1.269	-0.63305	0	Not found	INTERGENIC
1	2880907	2.88091																0	4	3.59281	0.67	-0.37805	LOC_Os01g06020	aspartyl-tRNA synthetase, putative, expressed	INTRON
1	2886293	2.88629																0	44	40.7186	2.01	-0.33673	LOC_Os01g06030	expressed protein	NON_SYNONYMOUS_CODING
1	2893888	2.89389																0	55	14.9701	2.826	-0.54656	LOC_Os01g06050	expressed protein	SYNONYMOUS_CODING
1	2978861	2.97886																0	23	8.98204	3.312	-0.81091	LOC_Os01g06270	expressed protein	INTRON
1	3004948	3.00495																0	11	7.18563	1.479	-0.53973	LOC_Os01g06320	MYB family transcription factor, putative, expressed	SYNONYMOUS_CODING
1	3055760	3.05576																0	9	8.38323	1.701	-0.54734	LOC_Os01g06490	OsSCP1 - Putative Serine Carboxypeptidase homologue, expressed	NON_SYNONYMOUS_CODING
1	3074263	3.07426																0	2	4.79042	0.182	-0.14997	0	Not found	INTERGENIC
1	3085251	3.08525																0	8	8.38323	1.701	-0.54734	0	Not found	INTERGENIC
1	3089220	3.08922																0	25	10.1796	3.388	0.75301	LOC_Os01g06550	NF-X1-type zinc finger protein, putative, expressed	INTRON
1	3102334	3.10233																0	2	3.59281	0.040647	-0.01643	LOC_Os01g06590	zinc finger, C3HC4 type domain containing protein, expressed	UTR_5_PRIME: 169 bases from TSS
1	3111900	3.1119																0	18	9.58084	3.156	0.74905	LOC_Os01g06600	glutaryl-CoA dehydrogenase, mitochondrial precursor, putative, expressed	INTRON
1	3185908	3.18591																0	23	9.58084	1.987	-0.55118	0	Not found	INTERGENIC
1	3192896	3.1929																0	5	5.98802	0.374	-0.28458	0	Not found	INTERGENIC
1	3194927	3.19493																0	4	6.58683	0.529	-0.33154	0	Not found	INTERGENIC
1	3228987	3.22899																0	3	5.98802	0.374	-0.28458	0	Not found	INTERGENIC
1	3257503	3.2575																0	5	26.3473	6.248e-05	0.03838	LOC_Os01g06876	Cf-2, putative, expressed	NON_SYNONYMOUS_CODING
1	3273719	3.27372																0	7	7.78443	0.742	-0.35787	LOC_Os01g06900	verticillium wilt disease resistance protein Ve2, putative, expressed	NON_SYNONYMOUS_CODING
1	3318481	3.31848																0	15	31.1377	0.036873	0.0366	0	Not found	INTERGENIC
1	3345638	3.34564																0	5	6.58683	0.351	0.179	LOC_Os01g07110	BRCA2 repeat family protein, expressed	INTRON
1	3406941	3.40694																0	3	2.99401	0.0076078	-0.26294	LOC_Os01g07212	staphylococcal nuclease homologue, putative, expressed	INTRON
1	3438979	3.43898																0	29	41.9162	0.029631	0.09712	0	Not found	INTERGENIC
1	3459170	3.45917																0	26	29.3413	1.018	-0.32432	LOC_Os01g07330	expressed protein	NON_SYNONYMOUS_CODING
1	3465661	3.46566																0	6	26.3473	0.256	-0.09393	LOC_Os01g07340	pentatricopeptide, putative, expressed	SYNONYMOUS_CODING
1	3471520	3.47152																0	22	38.9222	0.00023309	0.02	LOC_Os01g07350	transposon protein, putative, unclassified, expressed	INTRON
1	3485387	3.48539																0	29	8.98204	0.594	0.16448	0	Not found	INTERGENIC
1	3516676	3.51668																0	25	25.7485	0.255	-0.14697	LOC_Os01g07420	hydrolase, alpha/beta fold family protein, putative, expressed	UTR_3_PRIME: 330 bases from CDS
1	3577960	3.57796																0	26	40.1198	0.064403	-0.00095	LOC_Os01g07500	alliin lyase precursor, putative, expressed	UTR_3_PRIME: 29 bases from CDS
1	3630363	3.63036																0	9	11.976	0.035447	0.13741	0	Not found	INTERGENIC
1	3653093	3.65309																0	33	7.78443	1.024	0.23764	LOC_Os01g07600	expressed protein	SYNONYMOUS_CODING
1	3669964	3.66996																0	4	2.39521	0.669	0.84853	LOC_Os01g07630	BRASSINOSTEROID INSENSITIVE 1-associated receptor kinase 1 precursor, putative, expressed	INTRON
1	3675146	3.67515																0	8	9.58084	0.047048	0.24435	0	Not found	INTERGENIC
1	3677253	3.67725																0	7	10.7784	0.049145	0.1583	LOC_Os01g07640	ankyrin, putative, expressed	INTRON
1	3682558	3.68256																0	41	16.7665	0.697	0.16417	0	Not found	INTERGENIC
1	3688440	3.68844																0	33	5.98802	0.842	-0.13867	0	Not found	INTERGENIC
1	3707663	3.70766																0	9	16.7665	0.191	-0.13088	LOC_Os01g07720	dolichyl-P-Man Man-PP-dolichyl mannosyltransferase, putative, expressed	INTRON
1	3721374	3.72137																0	9	11.3772	0.050391	0.1593	LOC_Os01g07750	expressed protein	INTRON
1	3821756	3.82176																0	15	15.5689	0.575	0.27088	LOC_Os01g07910	NADH-cytochrome b5 reductase, putative, expressed	INTRON
1	3823559	3.82356																0	13	15.5689	0.575	0.27088	LOC_Os01g07910	NADH-cytochrome b5 reductase, putative, expressed	INTRON
1	3841103	3.8411																0	9	16.1677	0.607	0.23954	0	Not found	INTERGENIC
1	3923729	3.92373																0	20	28.7425	0.731	0.30147	0	Not found	INTERGENIC
1	3926741	3.92674																0	19	23.9521	0.337	0.16281	0	Not found	INTERGENIC
1	3946682	3.94668																0	6	19.1617	0.27	0.19953	0	Not found	INTERGENIC
1	3969311	3.96931																0	2	5.98802	0.027422	0.00804	0	Not found	INTERGENIC
1	4072962	4.07296																0	21	7.78443	1.241	0.40618	0	Not found	INTERGENIC
1	4101969	4.10197																0	21	2.39521	1.64	0.86713	0	Not found	INTERGENIC
1	4130649	4.13065																0	21	22.7545	0.18	-0.09234	0	Not found	INTERGENIC
1	4153223	4.15322																0	9	8.98204	0.613	-0.25815	LOC_Os01g08440	UDP-glucoronosyl and UDP-glucosyl transferase domain containing protein, expressed	NON_SYNONYMOUS_CODING
1	4167831	4.16783																0	15	22.1557	0.15	0.17852	LOC_Os01g08460	TMS membrane protein/tumour differentially expressed protein, putative, expressed	INTRON
1	4209826	4.20983																0	15	8.98204	1.296	-0.48131	LOC_Os01g08510	MAR-binding filament-like protein 1, putative, expressed	NON_SYNONYMOUS_CODING
1	4259264	4.25926																0	2	2.39521	1.033	0.89939	LOC_Os01g08560	DnaK family protein, putative, expressed	UTR_3_PRIME: 70 bases from CDS
1	4278067	4.27807																0	15	8.38323	1.235	-0.48986	0	Not found	INTERGENIC
1	4294939	4.29494																0	4	13.1737	0.0061419	-0.00366	0	Not found	INTERGENIC
1	4390644	4.39064																0	1	3.59281	0.0020939	-0.0893	LOC_Os01g08750	expressed protein	INTRON
1	4423847	4.42385																0	6	11.3772	0.646	-0.26983	0	Not found	INTERGENIC
1	4438021	4.43802																0	26	40.1198	0.075239	0.08552	0	Not found	INTERGENIC
1	4446543	4.44654																0	39	26.3473	0.112	-0.03488	LOC_Os01g08850	expressed protein	INTRON
1	4510775	4.51077																0	37	14.9701	0.774	-0.22974	LOC_Os01g08990	expressed protein	SYNONYMOUS_CODING
1	4518311	4.51831																0	26	7.18563	0.552	0.31314	LOC_Os01g09000	glutaminyl-tRNA synthetase, putative, expressed	SYNONYMOUS_CODING
1	4520949	4.52095																0	14	3.59281	0.363	0.45207	0	Not found	INTERGENIC
1	4536909	4.53691																0	57	15.5689	1.41	-0.37448	LOC_Os01g09020	WD domain, G-beta repeat domain containing protein, expressed	INTRON
1	4540414	4.54041																0	36	9.58084	0.488	-0.27861	0	Not found	INTERGENIC
1	4541770	4.54177																0	36	8.98204	0.565	0.2971	0	Not found	INTERGENIC
1	4587917	4.58792																0	36	14.9701	0.136	0.17987	0	Not found	INTERGENIC
1	4589602	4.5896				1												1	23	14.3713	0.084298	0.14106	0	Not found	INTERGENIC
1	4620356	4.62036				1												1	28	13.7725	0.086906	0.1464	0	Not found	INTERGENIC
1	4623254	4.62325				1												1	28	14.3713	0.162	0.18757	LOC_Os01g09200	AGC_AGC_other_NDRh_TRCd.1 - ACG kinases include homologs to PKA, PKG and PKC, expressed	NON_SYNONYMOUS_CODING
1	4635289	4.63529				1												1	12	10.1796	0.065688	-0.18012	0	Not found	INTERGENIC
1	4729874	4.72987				1												1	27	10.1796	0.0070083	0.17593	LOC_Os01g09300	oxidoreductase, putative, expressed	INTRON
1	4765339	4.76534				1												1	87	15.5689	7.364	-0.81774	LOC_Os01g09370	ankyrin repeat domain-containing protein 28, putative, expressed	INTRON
1	4772292	4.77229				1												1	39	28.7425	1.495	-0.33411	LOC_Os01g09384	ankyrin repeat domain containing protein, putative, expressed	INTRON
1	4794567	4.79457				1												1	19	16.7665	0.171	-0.17158	LOC_Os01g09410	expressed protein	INTRON
1	4796808	4.79681																0	17	16.1677	0.133	-0.14882	LOC_Os01g09420	expressed protein	INTRON
1	4829632	4.82963																0	8	13.1737	0.202	-0.18215	0	Not found	INTERGENIC
1	5024829	5.02483																0	1	2.39521	0.241	-0.3211	LOC_Os01g09750	RNA methyltransferase protein, putative, expressed	NON_SYNONYMOUS_CODING
1	5030522	5.03052																0	30	13.7725	0.236	0.23183	LOC_Os01g09760	DIRP family protein, putative, expressed	NON_SYNONYMOUS_CODING
1	5052667	5.05267																0	41	24.5509	0.385	0.16228	0	Not found	INTERGENIC
1	5054027	5.05403																0	33	26.9461	0.166	0.14581	LOC_Os01g09790	IQ calmodulin-binding motif domain containing protein, expressed	INTRON
1	5104044	5.10404																0	14	14.9701	0.303	-0.27013	LOC_Os01g09850	ZOS1-04 - C2H2 zinc finger protein, expressed	INTRON
1	5124648	5.12465																0	13	14.9701	0.307	0.30302	0	Not found	INTERGENIC
1	5131437	5.13144																0	20	14.9701	0.958	-0.36707	0	Not found	INTERGENIC
1	5138715	5.13872																0	25	15.5689	1.283	-0.43155	LOC_Os01g09890	translation initiation factor SUI1, putative, expressed	UTR_3_PRIME: 72 bases from CDS
1	5140272	5.14027																0	30	15.5689	1.283	-0.43155	LOC_Os01g09890	translation initiation factor SUI1, putative, expressed	INTRON
1	5152259	5.15226																0	19	29.9401	0.194	-0.09332	0	Not found	INTERGENIC
1	5209989	5.20999																0	41	14.9701	0.261	0.25038	0	Not found	INTERGENIC
1	5212529	5.21253																0	24	15.5689	0.0042381	0.06946	LOC_Os01g10000	expressed protein	INTRON
1	5267962	5.26796																0	19	31.1377	0.629	-0.24283	0	Not found	INTERGENIC
1	5288679	5.28868																0	40	35.3293	0.037569	-0.06546	LOC_Os01g10130	RNA-dependent RNA polymerase, putative, expressed	NON_SYNONYMOUS_CODING
1	5307304	5.3073																0	28	36.5269	0.0036338	0.00265	0	Not found	INTERGENIC
1	5323133	5.32313																0	1	3.59281	0.28	0.2238	0	Not found	INTERGENIC
1	5341834	5.34183																0	16	49.1018	0.133	-0.09649	0	Not found	INTERGENIC
1	5343666	5.34367																0	20	30.5389	0.076983	-0.12079	0	Not found	INTERGENIC
1	5351691	5.35169																0	18	34.1317	0.00010389	0.03266	0	Not found	INTERGENIC
1	5365906	5.36591																0	32	45.509	0.028549	-0.04899	0	Not found	INTERGENIC
1	5439337	5.43934																0	36	49.7006	0.069758	0.05229	LOC_Os01g10340	expressed protein	INTRON
1	5489644	5.48964																0	43	19.7605	2.166	-0.42673	0	Not found	INTERGENIC
1	5501757	5.50176																0	74	23.3533	3.076	0.52959	0	Not found	INTERGENIC
1	5548369	5.54837																0	63	22.7545	2.488	0.47089	0	Not found	INTERGENIC
1	5549586	5.54959																0	69	22.7545	2.488	-0.47089	0	Not found	INTERGENIC
1	5555872	5.55587																0	20	39.521	1.003	-0.3154	0	Not found	INTERGENIC
1	5560860	5.56086																0	55	6.58683	3.204	0.72447	LOC_Os01g10504	OsMADS3 - MADS-box family gene with MIKCc type-box, expressed	INTRON
1	5571855	5.57186																0	59	32.9341	1.34	-0.27978	0	Not found	INTERGENIC
1	5589308	5.58931																0	13	20.9581	0.063614	-0.01138	0	Not found	INTERGENIC
1	5692873	5.69287																0	33	23.9521	0.269	-0.15194	0	Not found	INTERGENIC
1	5720319	5.72032																0	14	23.3533	0.096233	-0.20216	LOC_Os01g10690	POLD3 - Putative DNA polymerase delta complex subunit, expressed	SYNONYMOUS_CODING
1	5721734	5.72173																0	14	7.78443	0.92	-0.41705	LOC_Os01g10690	POLD3 - Putative DNA polymerase delta complex subunit, expressed	NON_SYNONYMOUS_CODING
1	5726680	5.72668																0	24	5.38922	0.681	0.20741	0	Not found	INTERGENIC
1	5730221	5.73022																0	57	27.5449	1.507	-0.34875	0	Not found	INTERGENIC
1	5744328	5.74433																0	43	41.9162	0.419	0.13043	0	Not found	INTERGENIC
1	5749407	5.74941																0	33	31.7365	1.523	-0.30796	0	Not found	INTERGENIC
1	5762097	5.7621																0	16	34.1317	0.014646	-0.04246	LOC_Os01g10790	WD domain, G-beta repeat domain containing protein, expressed	SYNONYMOUS_CODING
1	5763894	5.76389																0	1	3.59281	0.0084317	0.01768	LOC_Os01g10790	WD domain, G-beta repeat domain containing protein, expressed	INTRON
1	5768517	5.76852																0	0	3.59281	0.0084317	0.01768	LOC_Os01g10810	rho termination factor, N-terminal domain containing protein, expressed	INTRON
1	5811705	5.8117																0	29	35.3293	0.382	-0.1604	0	Not found	INTERGENIC
1	5815041	5.81504																0	7	8.38323	0.567	-0.33142	LOC_Os01g10900	MRH1, putative, expressed	UTR_3_PRIME: 46 bases from CDS
1	5837629	5.83763																0	23	32.3353	0.401	0.17117	LOC_Os01g10950	peptide-N4-asparagine amidase A, putative, expressed	UTR_3_PRIME: 243 bases from CDS
1	5857866	5.85787																0	17	24.5509	0.166	-0.17483	LOC_Os01g10980	auxin-induced protein 5NG4, putative, expressed	SYNONYMOUS_CODING
1	5877973	5.87797																0	14	48.503	0.002686	-0.00761	0	Not found	INTERGENIC
1	5882800	5.8828																0	14	26.9461	0.021689	0.00763	0	Not found	INTERGENIC
1	5886625	5.88663																0	10	23.9521	0.016702	-0.01359	0	Not found	INTERGENIC
1	5933541	5.93354																0	9	24.5509	0.00095766	-0.11486	LOC_Os01g11110	14-3-3 protein, putative, expressed	INTRON
1	5947671	5.94767																0	19	35.3293	0.132	0.0855	LOC_Os01g11130	RNA recognition motif containing protein, putative, expressed	INTRON
1	5969046	5.96905																0	18	35.3293	0.132	0.0855	LOC_Os01g11150	gibberellin 2-beta-dioxygenase, putative, expressed	SYNONYMOUS_CODING
1	5972827	5.97283																0	10	27.5449	1.0833e-05	0.07231	0	Not found	INTERGENIC
1	5985851	5.98585																0	11	25.1497	0.014118	-0.12533	0	Not found	INTERGENIC
1	6019598	6.0196																0	6	8.98204	0.027043	-0.011	LOC_Os01g11250	potassium channel KAT1, putative, expressed	SYNONYMOUS_CODING
1	6085679	6.08568																0	6	20.3593	3.3198e-06	0.04132	0	Not found	INTERGENIC
1	6103586	6.10359																0	10	23.9521	0.0019329	-0.13341	0	Not found	INTERGENIC
1	6106265	6.10626																0	9	23.3533	0.010166	-0.07554	0	Not found	INTERGENIC
1	6125398	6.1254																0	8	20.3593	0.0053813	0.02406	LOC_Os01g11370	ATP-dependent RNA helicase, putative, expressed	UTR_3_PRIME: 285 bases from CDS
1	6159394	6.15939																0	12	33.5329	0.084873	-0.08431	0	Not found	INTERGENIC
1	6213139	6.21314																0	26	25.1497	0.0028084	-0.03927	0	Not found	INTERGENIC
1	6233268	6.23327																0	11	6.58683	9.1195e-05	0.07727	0	Not found	INTERGENIC
1	6248678	6.24868																0	26	46.1078	0.090219	-0.01828	LOC_Os01g11580	bromodomain containing protein, expressed	SYNONYMOUS_CODING
1	6274246	6.27425																0	16	33.5329	0.078585	0.04514	0	Not found	INTERGENIC
1	6304539	6.30454																0	4	10.7784	0.377	0.09681	0	Not found	INTERGENIC
1	6338180	6.33818																0	15	26.9461	0.097173	-0.09334	0	Not found	INTERGENIC
1	6345395	6.34539																0	10	6.58683	9.1195e-05	0.07727	0	Not found	INTERGENIC
1	6355944	6.35594																0	8	10.7784	0.377	0.09681	LOC_Os01g11740	GDSL-like lipase/acylhydrolase, putative, expressed	INTRON
1	6360445	6.36045																0	50	4.79042	3.224	1.1598	0	Not found	INTERGENIC
1	6366619	6.36662																0	47	4.79042	3.224	1.1598	LOC_Os01g11760	GDSL-like lipase/acylhydrolase, putative, expressed	INTRON
1	6377146	6.37715																0	39	4.79042	3.224	1.1598	0	Not found	INTERGENIC
1	6393158	6.39316																0	6	20.9581	0.040998	0.04343	0	Not found	INTERGENIC
1	6397366	6.39737																0	22	25.1497	0.045951	0.10243	0	Not found	INTERGENIC
1	6404307	6.40431																0	16	25.1497	0.369	-0.11271	LOC_Os01g11850	expressed protein	INTRON
1	6434644	6.43464																0	5	24.5509	0.02906	-0.01218	LOC_Os01g11880	DJ-1 family protein, putative, expressed	INTRON
1	6467542	6.46754																0	0	2.99401	0.155	0.44181	0	Not found	INTERGENIC
1	6493089	6.49309																0	47	26.3473	1.108	-0.38841	0	Not found	INTERGENIC
1	6501349	6.50135																0	14	33.5329	0.116	-0.0721	LOC_Os01g11946	ABC transporter, ATP-binding protein, putative, expressed	INTRON
1	6507306	6.50731																0	33	29.3413	0.619	-0.23257	0	Not found	INTERGENIC
1	6532728	6.53273																0	18	34.7305	0.0034811	0.04848	0	Not found	INTERGENIC
1	6560309	6.56031																0	17	31.1377	0.00036477	0.03666	0	Not found	INTERGENIC
1	6563663	6.56366																0	23	26.9461	0.197	-0.13903	0	Not found	INTERGENIC
1	6567235	6.56724																0	18	35.3293	0.00012385	0.04777	LOC_Os01g12070	endoglucanase precursor, putative, expressed	INTRON
1	6571552	6.57155																0	23	26.9461	0.197	-0.13903	0	Not found	INTERGENIC
1	6573973	6.57397																0	14	35.3293	0.00012385	0.04777	LOC_Os01g12080	plant-specific domain TIGR01589 family protein, putative, expressed	SYNONYMOUS_CODING
1	6578150	6.57815																0	20	34.7305	0.0002497	0.046	0	Not found	INTERGENIC
1	6585910	6.58591																0	14	28.1437	0.0081927	-0.02433	LOC_Os01g12090	ribosomal protein S6 family protein, putative, expressed	INTRON
1	6587182	6.58718																0	11	18.5629	0.057999	0.27374	LOC_Os01g12100	expressed protein	UTR_3_PRIME: 163 bases from CDS
1	6613184	6.61318																0	14	46.1078	0.187	0.21002	LOC_Os01g12130	nodulin MtN3 family protein, putative, expressed	SYNONYMOUS_CODING
1	6639393	6.63939																0	1	26.3473	0.00013002	0.14084	0	Not found	INTERGENIC
1	6641644	6.64164																0	13	6.58683	0.027649	0.36007	0	Not found	INTERGENIC
1	6664743	6.66474																0	17	19.1617	0.294	0.35761	LOC_Os01g12220	uncharacterized protein family UPF0016 domain containing protein, expressed	SYNONYMOUS_CODING
1	6675403	6.6754																0	17	29.9401	0.058633	0.10215	0	Not found	INTERGENIC
1	6683973	6.68397																0	20	28.1437	0.0523	0.08745	0	Not found	INTERGENIC
1	6712249	6.71225																0	12	25.7485	0.0080434	-0.0964	LOC_Os01g12290	S-locus lectin protein kinase family protein, putative, expressed	SYNONYMOUS_CODING
1	6733475	6.73348																0	7	48.503	0.411	0.0624	LOC_Os01g12330	expressed protein	INTRON
1	6811073	6.81107																0	6	19.1617	0.351	-0.10886	0	Not found	INTERGENIC
1	6816036	6.81604																0	4	22.1557	0.18	-0.23101	0	Not found	INTERGENIC
1	6823399	6.8234																0	7	22.1557	0.18	-0.23101	0	Not found	INTERGENIC
1	6847367	6.84737																0	8	22.1557	0.18	0.23101	0	Not found	INTERGENIC
1	6848996	6.849																0	14	32.3353	0.04217	-0.05115	0	Not found	INTERGENIC
1	6891099	6.8911																0	19	5.98802	1.492	0.55778	LOC_Os01g12530	smr domain containing protein, expressed	INTRON
1	6900133	6.90013																0	9	28.7425	0.011983	-0.06383	LOC_Os01g12540	GTPase of unknown function domain containing protein, putative, expressed	SYNONYMOUS_CODING
1	6970700	6.9707																0	6	22.1557	0.18	-0.23101	0	Not found	INTERGENIC
1	6984277	6.98428																0	5	22.7545	0.21	0.2229	LOC_Os01g12670	expressed protein	INTRON
1	7005675	7.00568																0	14	23.3533	1.08	-0.41853	0	Not found	INTERGENIC
1	7013018	7.01302																0	18	23.3533	1.08	-0.41853	0	Not found	INTERGENIC
1	7015263	7.01526																0	25	26.9461	0.38	-0.1781	LOC_Os01g12700	MYB family transcription factor, putative	INTRON
1	7028607	7.02861																0	31	43.7126	0.327	-0.07289	LOC_Os01g12710	oxidoreductase, short chain dehydrogenase/reductase family domain containing protein, expressed	INTRON
1	7119061	7.11906																0	19	25.1497	0.389	0.03344	LOC_Os01g12860	MYB family transcription factor, putative, expressed	INTRON
1	7125225	7.12523																0	15	25.1497	0.389	0.03344	0	Not found	INTERGENIC
1	7126796	7.1268																0	21	25.1497	0.389	0.03344	LOC_Os01g12870	eukaryotic translation initiation factor 3 subunit E-interacting protein, putative, expressed	INTRON
1	7130144	7.13014																0	2	16.7665	0.0026107	0.11234	LOC_Os01g12880	VHS and GAT domain containing protein, expressed	INTRON
1	7150274	7.15027																0	2	16.7665	0.0026107	0.11234	0	Not found	INTERGENIC
1	7228800	7.2288																0	16	14.9701	2.345	-0.62193	0	Not found	INTERGENIC
1	7233318	7.23332																0	27	17.9641	0.469	0.31534	0	Not found	INTERGENIC
1	7246880	7.24688																0	21	36.5269	0.747	-0.08204	0	Not found	INTERGENIC
1	7254095	7.2541																0	22	18.5629	0.263	0.25679	LOC_Os01g13030	OsIAA3 - Auxin-responsive Aux/IAA gene family member, expressed	INTRON
1	7258509	7.25851																0	4	17.9641	0.628	-0.24795	0	Not found	INTERGENIC
1	7276049	7.27605																0	19	36.5269	0.54	-0.02051	LOC_Os01g13070	expressed protein	NON_SYNONYMOUS_CODING
1	7283504	7.2835																0	35	19.1617	0.392	0.34329	LOC_Os01g13090	nucleic acid binding protein, putative, expressed	SYNONYMOUS_CODING
1	7290112	7.29011																0	23	36.5269	0.405	-0.00262	LOC_Os01g13100	KH domain containing protein, putative, expressed	INTRON
1	7299003	7.299																0	24	16.7665	1.967	0.48127	0	Not found	INTERGENIC
1	7327129	7.32713																0	4	14.3713	0.382	-0.16445	LOC_Os01g13150	metallo-beta-lactamase family protein, putative, expressed	SYNONYMOUS_CODING
1	7330923	7.33092																0	16	17.9641	0.0074626	-0.06445	LOC_Os01g13150	metallo-beta-lactamase family protein, putative, expressed	NON_SYNONYMOUS_CODING
1	7338208	7.33821																0	9	17.9641	0.0074626	0.06445	LOC_Os01g13160	expressed protein	SYNONYMOUS_CODING
1	7349779	7.34978																0	4	14.3713	0.382	0.16445	LOC_Os01g13190	histidinol dehydrogenase, chloroplast precursor, putative, expressed	NON_SYNONYMOUS_CODING
1	7366464	7.36646																0	20	15.5689	1.69	-0.37711	0	Not found	INTERGENIC
1	7415556	7.41556																0	22	15.5689	1.69	-0.37711	0	Not found	INTERGENIC
1	7434726	7.43473																0	18	15.5689	1.69	0.37711	0	Not found	INTERGENIC
1	7438779	7.43878																0	4	14.9701	0.532	-0.21384	LOC_Os01g13350	25.3 kDa vesicle transport protein, putative, expressed	UTR_3_PRIME: 948 bases from CDS
1	7442360	7.44236																0	6	14.9701	0.532	0.21384	LOC_Os01g13350	25.3 kDa vesicle transport protein, putative, expressed	INTRON
1	7461332	7.46133																0	17	15.5689	1.69	0.37711	LOC_Os01g13404	ATP binding protein, putative, expressed	INTRON
1	7465212	7.46521																0	21	15.5689	1.69	-0.37711	LOC_Os01g13404	ATP binding protein, putative, expressed	UTR_5_PRIME: 27 bases from TSS
1	7473371	7.47337																0	30	16.7665	2.117	-0.4069	0	Not found	INTERGENIC
1	7480323	7.48032																0	22	17.3653	1.931	-0.36059	LOC_Os01g13430	importin-alpha re-exporter, putative, expressed	SYNONYMOUS_CODING
1	7721611	7.72161																0	11	12.5749	1.169	-0.25567	LOC_Os01g13770	DUF250 domain containing protein, putative, expressed	INTRON
1	7723691	7.72369																0	12	12.5749	1.169	-0.25567	0	Not found	INTERGENIC
1	7732447	7.73245																0	3	8.98204	0.052896	0.00673	0	Not found	INTERGENIC
1	7769520	7.76952																0	14	11.976	1.062	-0.23099	0	Not found	INTERGENIC
1	7778290	7.77829																0	11	4.79042	1.683	-0.53838	0	Not found	INTERGENIC
1	7880712	7.88071																0	14	10.1796	0.325	-0.17908	LOC_Os01g14080	lipase class 3 family protein, putative, expressed	SYNONYMOUS_CODING
1	7920930	7.92093																0	2	7.18563	0.030237	0.14438	0	Not found	INTERGENIC
1	8043827	8.04383																0	1	7.78443	0.099534	0.09032	0	Not found	INTERGENIC
1	8142190	8.14219																0	3	5.98802	0.045355	0.15403	0	Not found	INTERGENIC
1	8176888	8.17689																0	6	8.98204	0.055146	0.34014	LOC_Os01g14590	pathogen-related protein, putative, expressed	NON_SYNONYMOUS_CODING
1	8190598	8.1906																0	15	9.58084	0.362	0.36029	LOC_Os01g14620	expressed protein	SYNONYMOUS_CODING
1	8199002	8.199																0	14	8.98204	0.606	0.47767	0	Not found	INTERGENIC
1	8206901	8.2069																0	17	8.98204	0.606	0.47767	LOC_Os01g14670	Cupin domain containing protein, expressed	UTR_5_PRIME: 32 bases from TSS
1	8209505	8.20951																0	15	8.98204	0.606	0.47767	0	Not found	INTERGENIC
1	8213186	8.21319																0	14	8.98204	0.606	0.47767	LOC_Os01g14690	Lg106, putative, expressed	INTRON
1	8225564	8.22556																0	17	8.98204	0.606	0.47767	0	Not found	INTERGENIC
1	8231762	8.23176																0	18	8.98204	0.606	0.47767	0	Not found	INTERGENIC
1	8289616	8.28962																0	16	8.98204	0.606	0.47767	0	Not found	INTERGENIC
1	8318216	8.31822																0	4	6.58683	0.136	0.0837	0	Not found	INTERGENIC
1	8384081	8.38408																0	1	6.58683	0.136	-0.0837	LOC_Os01g14950	importin subunit alpha, putative, expressed	SYNONYMOUS_CODING
1	8401394	8.40139																0	4	7.18563	0.057281	-0.13867	LOC_Os01g14990	GCRP6 - Glycine and cysteine rich family protein precursor, putative, expressed	UTR_3_PRIME: 154 bases from CDS
1	8407337	8.40734																0	7	6.58683	0.028975	-0.25232	LOC_Os01g15000	lipase, putative, expressed	INTRON
1	8417539	8.41754																0	2	7.18563	0.057281	0.13867	LOC_Os01g15010	miro, putative, expressed	INTRON
1	8451681	8.45168																0	28	8.98204	0.728	0.46586	0	Not found	INTERGENIC
1	8555615	8.55561																0	28	8.98204	0.728	0.46586	LOC_Os01g15290	ribosomal L18p/L5e family protein, putative, expressed	NON_SYNONYMOUS_CODING
1	8566429	8.56643																0	25	8.98204	0.728	0.46586	LOC_Os01g15300	zinc finger helicase family protein, putative, expressed	SYNONYMOUS_CODING
1	8571731	8.57173																0	26	8.98204	0.728	0.46586	LOC_Os01g15310	LSM domain containing protein, expressed	INTRON
1	8594048	8.59405																0	13	7.78443	0.477	0.23079	LOC_Os01g15350	zinc finger C-x8-C-x5-C-x3-H type family protein, expressed	UTR_3_PRIME: 366 bases from CDS
1	8673262	8.67326																0	11	17.9641	0.0010714	0.12797	0	Not found	INTERGENIC
1	8697624	8.69762																0	15	17.9641	0.0048037	-0.12559	LOC_Os01g15480	EMB3013, putative, expressed	INTRON
1	8704442	8.70444																0	16	19.1617	0.001307	0.12766	LOC_Os01g15490	phosphoadenosine phosphosulfate, putative, expressed	INTRON
1	8710136	8.71014																0	10	17.9641	0.0048037	0.12559	0	Not found	INTERGENIC
1	8712911	8.71291																0	15	17.9641	0.0048037	0.12559	0	Not found	INTERGENIC
1	8813546	8.81355																0	30	47.3054	0.04867	0.03815	0	Not found	INTERGENIC
1	8828234	8.82823																0	26	7.18563	0.595	0.17212	0	Not found	INTERGENIC
1	8899855	8.89986																0	25	42.515	0.081722	0.08588	LOC_Os01g15790	expressed protein	UTR_3_PRIME: 89 bases from CDS
1	8918232	8.91823																0	28	19.7605	0.672	-0.15015	LOC_Os01g15830	peroxidase precursor, putative, expressed	INTRON
1	8926529	8.92653																0	12	23.3533	0.105	0.03947	LOC_Os01g15850	expressed protein	INTRON
1	8951604	8.9516																0	23	19.7605	0.672	-0.15015	LOC_Os01g15900	expressed protein	INTRON
1	8962990	8.96299																0	9	22.7545	0.055599	-0.01009	LOC_Os01g15910	UTP--glucose-1-phosphate uridylyltransferase, putative, expressed	INTRON
1	8971360	8.97136																0	6	22.7545	0.055599	-0.01009	0	Not found	INTERGENIC
1	9016351	9.01635																0	28	28.1437	0.206	-0.15412	LOC_Os01g16010	BCAS2 protein, putative, expressed	UTR_3_PRIME: 78 bases from CDS
1	9020094	9.02009																0	29	28.1437	0.206	0.15412	LOC_Os01g16030	ADP-ribosylation factor, putative, expressed	SYNONYMOUS_CODING
1	9049547	9.04955																0	7	20.9581	0.0015345	-0.06182	0	Not found	INTERGENIC
1	9056785	9.05678																0	36	28.7425	0.295	-0.18432	0	Not found	INTERGENIC
1	9084085	9.08408																0	29	49.7006	0.253	0.1465	0	Not found	INTERGENIC
1	9151725	9.15173																0	7	2.99401	0.3	-0.44168	0	Not found	INTERGENIC
1	9197922	9.19792																0	26	8.98204	0.872	0.13345	LOC_Os01g16240	OsCam1-3 - Calmodulin, expressed	INTRON
1	9208417	9.20842																0	22	8.98204	0.872	0.13345	LOC_Os01g16260	major facilitator superfamily antiporter, putative, expressed	INTRON
1	9260434	9.26043																0	60	19.7605	2.682	-0.36793	LOC_Os01g16330	OsRhmbd2 - Putative Rhomboid homologue, expressed	INTRON
1	9262733	9.26273																0	53	31.1377	1.134	0.22302	LOC_Os01g16330	OsRhmbd2 - Putative Rhomboid homologue, expressed	INTRON
1	9275391	9.27539																0	26	12.5749	0.91	0.18654	LOC_Os01g16354	rab GDP dissociation inhibitor alpha, putative, expressed	UTR_3_PRIME: 645 bases from CDS
1	9325612	9.32561																0	7	10.7784	0.066442	0.02796	LOC_Os01g16430	cysteine proteinase inhibitor precursor protein, putative, expressed	UTR_3_PRIME: 331 bases from CDS
1	9394261	9.39426																0	9	8.38323	1.43	0.29459	0	Not found	INTERGENIC
1	9454376	9.45438																0	23	19.1617	0.371	0.15869	0	Not found	INTERGENIC
1	9522988	9.52299																0	17	17.9641	0.283	0.12512	0	Not found	INTERGENIC
1	9556992	9.55699																0	19	18.5629	0.27	0.13335	0	Not found	INTERGENIC
1	9634997	9.635																0	23	11.3772	1.196	0.37954	LOC_Os01g16870	argonaute, putative, expressed	SYNONYMOUS_CODING
1	9705902	9.7059																0	16	7.78443	1.019	-0.6305	LOC_Os01g16970	glucosidase II beta subunit-like domain containing protein, expressed	INTRON
1	9717336	9.71734																0	33	10.7784	1.214	0.38753	0	Not found	INTERGENIC
1	9736578	9.73658																0	48	17.3653	1.996	-0.44388	LOC_Os01g17000	expressed protein	NON_SYNONYMOUS_CODING
1	9738050	9.73805																0	5	7.18563	0.643	-0.46185	LOC_Os01g17000	expressed protein	UTR_3_PRIME: 405 bases from CDS
1	9808620	9.80862																0	21	17.9641	0.689	0.22811	0	Not found	INTERGENIC
1	9847714	9.84771																0	12	17.3653	0.0016078	0.02455	LOC_Os01g17130	retrotransposon protein, putative, Ty3-gypsy subclass, expressed	SYNONYMOUS_CODING
1	9893052	9.89305																0	16	26.9461	0.082533	0.13456	LOC_Os01g17214	major facilitator superfamily antiporter, putative, expressed	INTRON
1	10004279	10.0043																0	9	14.9701	0.117	0.10663	0	Not found	INTERGENIC
1	10062092	10.0621																0	29	23.3533	0.343	-0.08253	LOC_Os01g17990	expressed protein	SYNONYMOUS_CODING
1	10114405	10.1144																0	38	25.7485	0.213	-0.13404	LOC_Os01g18060	sugar transporter superfamily, putative, expressed	UTR_3_PRIME: 176 bases from CDS
1	10149878	10.1499																0	26	40.1198	0.079614	-0.01541	LOC_Os01g18120	cinnamoyl CoA reductase, putative, expressed	NON_SYNONYMOUS_CODING
1	10221025	10.221																0	18	30.5389	0.090737	0.08575	0	Not found	INTERGENIC
1	10236843	10.2368																0	39	28.7425	0.567	-0.17299	0	Not found	INTERGENIC
1	10246598	10.2466																0	56	28.1437	0.941	-0.27654	0	Not found	INTERGENIC
1	10280173	10.2802																0	14	17.3653	2.493e-05	0.05059	0	Not found	INTERGENIC
1	10299033	10.299																0	52	19.7605	1.596	0.52506	0	Not found	INTERGENIC
1	10337043	10.337																0	64	18.5629	2.408	-0.7545	LOC_Os01g18390	OsRCI2-1 - Putative low temperature and salt responsive protein, expressed	INTRON
1	10400455	10.4005																0	36	16.1677	1.189	-0.56611	0	Not found	INTERGENIC
1	10434040	10.434																0	35	19.1617	0.786	-0.40257	0	Not found	INTERGENIC
1	10438928	10.4389																0	25	16.7665	0.593	-0.24783	0	Not found	INTERGENIC
1	10484064	10.4841																0	14	22.1557	0.105	0.08169	0	Not found	INTERGENIC
1	10494267	10.4943																0	15	14.3713	0.013793	-0.10188	LOC_Os01g18630	aspartic proteinase oryzasin-1 precursor, putative, expressed	INTRON
1	10661274	10.6613																0	8	16.1677	0.167	-0.14429	0	Not found	INTERGENIC
1	10751098	10.7511																0	10	6.58683	0.109	0.24419	0	Not found	INTERGENIC
1	10806402	10.8064																0	5	16.7665	0.204	0.18633	LOC_Os01g19130	protein phosphatase 2C, putative, expressed	INTRON
1	10847058	10.8471																0	27	42.515	0.099041	0.08277	0	Not found	INTERGENIC
1	10898473	10.8985																0	20	43.7126	0.132	0.07603	0	Not found	INTERGENIC
1	10947295	10.9473																0	35	15.5689	0.148	0.21447	0	Not found	INTERGENIC
1	11029282	11.0293																0	10	8.38323	0.805	-0.38754	LOC_Os01g19470	nodal modulator 1 precursor, putative, expressed	INTRON
1	11078438	11.0784																0	23	34.1317	0.152	-0.08783	LOC_Os01g19529	pentatricopeptide, putative, expressed	SYNONYMOUS_CODING
1	11112366	11.1124																0	33	44.3114	0.599	0.13366	LOC_Os01g19610	plant protein of unknown function domain containing protein, expressed	SYNONYMOUS_CODING
1	11130600	11.1306																0	5	5.38922	0.066506	0.18135	LOC_Os01g19630	expressed protein	UTR_3_PRIME: 462 bases from CDS
1	11158380	11.1584																0	13	7.78443	0.217	0.25292	0	Not found	INTERGENIC
1	11166946	11.1669																0	36	31.7365	0.576	0.15573	0	Not found	INTERGENIC
1	11215460	11.2155																0	66	25.7485	1.641	-0.42208	LOC_Os01g19760	expressed protein	INTRON
1	11218449	11.2184																0	51	24.5509	1.006	0.26622	LOC_Os01g19760	expressed protein	INTRON
1	11222885	11.2229																0	10	8.38323	0.074677	0.18749	LOC_Os01g19770	mitochondrial import inner membrane translocase subunit Tim17, putative, expressed	INTRON
1	11226642	11.2266																0	49	24.5509	1.093	-0.3252	0	Not found	INTERGENIC
1	11234409	11.2344																0	69	32.3353	1.771	-0.32541	LOC_Os01g19800	zinc finger, C3HC4 type, putative, expressed	INTRON
1	11276185	11.2762																0	8	5.98802	0.054926	-0.20025	LOC_Os01g19870	hydrolase, acting on carbon-nitrogen, putative, expressed	INTRON
1	11412877	11.4129																0	7	8.38323	0.0064699	-0.00562	LOC_Os01g20110	expressed protein	SYNONYMOUS_CODING
1	11415119	11.4151																0	20	24.5509	0.057027	0.01608	LOC_Os01g20110	expressed protein	INTRON
1	11417556	11.4176																0	33	22.7545	0.233	-0.10192	LOC_Os01g20110	expressed protein	INTRON
1	11420767	11.4208																0	7	7.18563	0.060855	-0.20894	LOC_Os01g20110	expressed protein	UTR_3_PRIME: 54 bases from CDS
1	11438626	11.4386																0	7	8.98204	0.61	0.32134	0	Not found	INTERGENIC
1	11451409	11.4514																0	22	11.3772	0.24	0.22153	0	Not found	INTERGENIC
1	11517761	11.5178																0	33	23.3533	0.176	-0.10106	LOC_Os01g20700	hypothetical protein	SYNONYMOUS_CODING
1	11521144	11.5211																0	13	20.9581	0.0057181	-0.08037	LOC_Os01g20700	hypothetical protein	NON_SYNONYMOUS_CODING
1	11572048	11.572																0	2	10.1796	0.195	-0.15174	0	Not found	INTERGENIC
1	11584177	11.5842																0	29	22.1557	0.144	-0.12489	0	Not found	INTERGENIC
1	11594469	11.5945																0	23	23.3533	0.023745	0.04631	0	Not found	INTERGENIC
1	11611148	11.6111																0	26	32.9341	0.0019177	-0.00163	LOC_Os01g20830	heavy metal-associated domain containing protein, expressed	UTR_5_PRIME: 34 bases from TSS
1	11620028	11.62																0	56	13.1737	2.11	-0.51017	LOC_Os01g20840	lipase class 3 family protein, putative, expressed	SYNONYMOUS_CODING
1	11670766	11.6708																0	9	11.3772	0.1	-0.09439	0	Not found	INTERGENIC
1	11685408	11.6854																0	36	6.58683	1.699	0.53673	0	Not found	INTERGENIC
1	11747889	11.7479																0	26	19.7605	0.076606	0.03873	LOC_Os01g21034	pectinesterase, putative, expressed	INTRON
1	11858604	11.8586																0	2	4.79042	0.071478	-0.1451	LOC_Os01g21240	MLA6 protein, putative, expressed	NON_SYNONYMOUS_CODING
1	11866948	11.8669																0	33	5.38922	1.652	-0.59716	0	Not found	INTERGENIC
1	11911566	11.9116																0	13	15.5689	0.094128	-0.14225	0	Not found	INTERGENIC
1	11981871	11.9819																0	20	15.5689	0.118	0.1734	LOC_Os01g21450	expressed protein	UTR_3_PRIME: 309 bases from CDS
1	12072513	12.0725																0	6	5.38922	0.014336	0.0086	0	Not found	INTERGENIC
1	12078329	12.0783																0	7	6.58683	0.583	0.35827	LOC_Os01g21585	expressed protein	NON_SYNONYMOUS_CODING
1	12109845	12.1098																0	23	7.78443	0.929	0.51784	LOC_Os01g21610	uncharacterized aarF domain-containing protein kinase 4, putative, expressed	SYNONYMOUS_CODING
1	12186475	12.1865																0	2	5.38922	0.061765	-0.16135	LOC_Os01g21710	plant protein of unknown function domain containing protein, expressed	INTRON
1	12189856	12.1899																0	19	28.1437	0.044363	-0.0376	0	Not found	INTERGENIC
1	12224858	12.2249																0	46	47.3054	0.864	-0.216	0	Not found	INTERGENIC
1	12233936	12.2339																0	25	45.509	0.010553	0.02401	LOC_Os01g21810	expressed protein	INTRON
1	12246082	12.2461																0	1	5.98802	0.062024	-0.12957	LOC_Os01g21820	preprotein translocase subunit secA, chloroplast precursor, putative, expressed	INTRON
1	12269327	12.2693																0	4	6.58683	0.179	-0.23824	0	Not found	INTERGENIC
1	12271575	12.2716																0	48	20.3593	1.119	-0.44564	0	Not found	INTERGENIC
1	12392798	12.3928																0	20	29.3413	0.015774	0.01047	0	Not found	INTERGENIC
1	12427059	12.4271																0	22	8.38323	0.457	0.14042	0	Not found	INTERGENIC
1	12560027	12.56																0	3	6.58683	0.292	-0.15481	0	Not found	INTERGENIC
1	12564709	12.5647																0	1	7.18563	0.172	0.05059	LOC_Os01g22352	peroxidase precursor, putative, expressed	INTRON
1	12578136	12.5781																0	0	6.58683	0.292	-0.15481	0	Not found	INTERGENIC
1	12584284	12.5843																0	3	6.58683	0.292	0.15481	0	Not found	INTERGENIC
1	12588503	12.5885																0	1	6.58683	0.292	0.15481	LOC_Os01g22390	WD domain containing protein, putative, expressed	NON_SYNONYMOUS_CODING
1	12593391	12.5934																0	2	7.18563	0.172	0.05059	LOC_Os01g22390	WD domain containing protein, putative, expressed	UTR_5_PRIME: 164 bases from TSS
1	12628917	12.6289																0	0	6.58683	0.292	0.15481	LOC_Os01g22450	expressed protein	INTRON
1	12657320	12.6573																0	1	6.58683	0.292	-0.15481	LOC_Os01g22520	dihydrolipoyl dehydrogenase 1, mitochondrial precursor, putative, expressed	INTRON
1	12727017	12.727																0	2	3.59281	0.015746	-0.02571	LOC_Os01g22630	ECT protein, putative, expressed	INTRON
1	12743900	12.7439																0	31	17.9641	0.765	-0.21391	LOC_Os01g22660	GDSL-like lipase/acylhydrolase, putative, expressed	INTRON
1	12804434	12.8044																0	22	19.1617	0.021995	-0.14256	0	Not found	INTERGENIC
1	12809994	12.81																0	25	33.5329	0.203	-0.15051	LOC_Os01g22780	GDSL-like lipase/acylhydrolase, putative, expressed	SYNONYMOUS_CODING
1	12850992	12.851																0	12	5.38922	0.952	0.50065	LOC_Os01g22870	expressed protein	INTRON
1	12872072	12.8721																0	46	23.3533	0.614	-0.20652	LOC_Os01g22900	neutral/alkaline invertase, putative, expressed	NON_SYNONYMOUS_CODING
1	12895102	12.8951																0	17	5.38922	0.952	0.50065	0	Not found	INTERGENIC
1	12922123	12.9221																0	43	49.7006	0.437	-0.13383	LOC_Os01g22990	acidic leucine-rich nuclear phosphoprotein 32-related protein 1, putative, expressed	INTRON
1	13240086	13.2401																0	38	47.3054	0.196	-0.11978	LOC_Os01g23580	inorganic H+ pyrophosphatase, putative, expressed	INTRON
1	13255281	13.2553																0	13	19.7605	0.022372	-0.11781	LOC_Os01g23590	suppressor of Mek, putative, expressed	INTRON
1	13256296	13.2563																0	46	23.9521	1.266	-0.33598	LOC_Os01g23590	suppressor of Mek, putative, expressed	INTRON
1	13266146	13.2661																0	21	39.521	3.8565e-05	0.01881	LOC_Os01g23600	expressed protein	UTR_3_PRIME: 606 bases from CDS
1	13273370	13.2734																0	13	20.3593	0.145	-0.07438	LOC_Os01g23610	dihydrolipoyl dehydrogenase, putative, expressed	INTRON
1	13274576	13.2746																0	47	23.9521	1.266	-0.33598	LOC_Os01g23610	dihydrolipoyl dehydrogenase, putative, expressed	INTRON
1	13293974	13.294																0	16	49.7006	0.205	-0.04891	LOC_Os01g23630	transcription initiation factor IID, 18kD subunit family protein, expressed	INTRON
1	13295419	13.2954																0	14	8.38323	0.107	0.17641	0	Not found	INTERGENIC
1	13320358	13.3204																0	25	49.7006	0.19	0.07073	LOC_Os01g23680	rossmann fold nucleotide-binding protein involved in DNA uptake, putative, expressed	INTRON
1	13338436	13.3384																0	2	5.38922	0.013273	-0.0142	0	Not found	INTERGENIC
1	13376342	13.3763																0	32	32.3353	0.641	-0.18523	0	Not found	INTERGENIC
1	13392858	13.3929																0	14	10.1796	0.056115	0.12682	0	Not found	INTERGENIC
1	13425188	13.4252																0	31	31.1377	0.147	0.1228	0	Not found	INTERGENIC
1	13456006	13.456																0	9	17.3653	0.393	-0.29293	0	Not found	INTERGENIC
1	13515897	13.5159																0	11	16.7665	0.2	0.07846	0	Not found	INTERGENIC
1	13519642	13.5196																0	33	47.3054	0.26	0.08557	LOC_Os01g24010	pleiotropic drug resistance protein, putative, expressed	INTRON
1	13581684	13.5817																0	34	28.1437	0.523	0.16714	0	Not found	INTERGENIC
1	13583363	13.5834																0	33	28.1437	0.523	0.16714	LOC_Os01g24090	TPR repeat, putative, expressed	INTRON
1	13594700	13.5947																0	11	12.5749	0.136	-0.14055	0	Not found	INTERGENIC
1	13800362	13.8004																0	52	46.1078	0.742	0.17943	LOC_Os01g24480	DUF1399 containing protein, putative, expressed	UTR_3_PRIME: 650 bases from CDS
1	13808973	13.809																0	32	28.1437	0.655	0.19483	LOC_Os01g24490	expressed protein	NON_SYNONYMOUS_CODING
1	13921952	13.922																0	52	23.3533	1.196	0.31568	0	Not found	INTERGENIC
1	13923009	13.923																0	33	48.503	0.0035274	0.08072	LOC_Os01g24750	Ser/Thr protein phosphatase family protein, putative, expressed	INTRON
1	13935419	13.9354																0	34	16.7665	0.716	0.24122	LOC_Os01g24764	expressed protein	UTR_3_PRIME: 338 bases from CDS
1	13991247	13.9912																0	23	46.7066	0.187	0.11958	0	Not found	INTERGENIC
1	14013445	14.0134																0	21	34.1317	0.018247	-0.01621	LOC_Os01g24880	zinc finger, C3HC4 type domain containing protein, expressed	INTRON
1	14017438	14.0174																0	13	16.7665	0.781	0.37403	LOC_Os01g24880	zinc finger, C3HC4 type domain containing protein, expressed	INTRON
1	14052800	14.0528																0	36	32.9341	0.442	-0.17931	LOC_Os01g24940	poly synthetase 2-A, putative, expressed	INTRON
1	14054634	14.0546																0	31	23.9521	0.726	-0.24852	LOC_Os01g24940	poly synthetase 2-A, putative, expressed	NON_SYNONYMOUS_CODING
1	14062045	14.062																0	38	23.3533	1.039	-0.30062	LOC_Os01g24950	exocyst complex component 6, putative, expressed	SYNONYMOUS_CODING
1	14116838	14.1168																0	24	40.1198	0.329	0.15785	0	Not found	INTERGENIC
1	14149394	14.1494																0	72	41.9162	3.003	-0.33334	0	Not found	INTERGENIC
1	14167889	14.1679																0	35	39.521	0.142	0.12068	LOC_Os01g25100	glutathione S-transferase, putative, expressed	INTRON
1	14228616	14.2286																0	6	13.1737	0.056922	-0.07885	LOC_Os01g25189	delta14-sterol reductase, putative, expressed	INTRON
1	14231376	14.2314																0	9	13.1737	0.056922	-0.07885	LOC_Os01g25189	delta14-sterol reductase, putative, expressed	INTRON
1	14257741	14.2577																0	20	34.7305	0.147	0.0632	0	Not found	INTERGENIC
1	14281951	14.282																0	14	38.3234	0.0020801	-0.00473	LOC_Os01g25280	jacalin-like lectin domain containing protein, expressed	SYNONYMOUS_CODING
1	14289940	14.2899																0	23	37.1257	0.048628	0.04366	0	Not found	INTERGENIC
1	14301855	14.3019																0	25	33.5329	0.135	0.10455	LOC_Os01g25320	auxilin, putative, expressed	INTRON
1	14319435	14.3194																0	23	7.18563	0.837	0.36786	LOC_Os01g25340	expressed protein	SYNONYMOUS_CODING
1	14332199	14.3322																0	36	11.3772	1.02	0.39155	LOC_Os01g25370	SUMO protease, putative, expressed	INTRON
1	14342225	14.3422																0	15	19.1617	0.083886	-0.05713	LOC_Os01g25386	multidrug resistance-associated protein, putative, expressed	INTRON
1	14355416	14.3554																0	30	7.18563	0.772	0.48865	LOC_Os01g25386	multidrug resistance-associated protein, putative, expressed	INTRON
1	14363865	14.3639																0	0	2.99401	0.042262	-0.17272	0	Not found	INTERGENIC
1	14375629	14.3756																0	39	28.7425	0.605	0.20969	0	Not found	INTERGENIC
1	14404213	14.4042																0	20	24.5509	0.06208	0.10026	0	Not found	INTERGENIC
1	14408326	14.4083																0	3	3.59281	0.261	-0.32993	0	Not found	INTERGENIC
1	14451313	14.4513																0	1	3.59281	0.261	-0.32993	LOC_Os01g25484	ferredoxin--nitrite reductase, putative, expressed	INTRON
1	14480631	14.4806																0	17	18.5629	0.247	-0.09561	0	Not found	INTERGENIC
1	14525705	14.5257																0	18	13.1737	0.224	0.17204	0	Not found	INTERGENIC
1	14530692	14.5307																0	29	14.9701	0.078269	0.15598	LOC_Os01g25630	NB-ARC domain containing protein, expressed	NON_SYNONYMOUS_CODING
1	14532466	14.5325																0	28	46.1078	0.128	-0.08788	0	Not found	INTERGENIC
1	14578642	14.5786																0	17	14.9701	0.49	0.17351	LOC_Os01g25720	disease resistance protein RGA4, putative, expressed	UTR_3_PRIME: 996 bases from CDS
1	14588335	14.5883																0	25	19.1617	0.026585	-0.02175	LOC_Os01g25740	powdery mildew resistance protein PM3F, putative, expressed	SYNONYMOUS_CODING
1	14592112	14.5921																0	32	41.3174	0.057648	-0.00602	0	Not found	INTERGENIC
1	14599665	14.5997																0	46	21.5569	1.046	0.26467	LOC_Os01g25760	powdery mildew resistance protein PM3F, putative, expressed	SYNONYMOUS_CODING
1	14610345	14.6103																0	44	21.5569	1.046	0.26467	0	Not found	INTERGENIC
1	14629752	14.6298																0	36	17.3653	0.197	-0.31841	0	Not found	INTERGENIC
1	14645350	14.6454																0	19	17.9641	0.052487	0.20846	0	Not found	INTERGENIC
1	14678240	14.6782																0	31	16.7665	0.414	0.14802	0	Not found	INTERGENIC
1	14736465	14.7365																0	3	4.79042	0.0082245	-0.01817	LOC_Os01g25990	expressed protein	UTR_5_PRIME: 354 bases from TSS
1	14737539	14.7375																0	1	2.99401	1.205	-0.60106	LOC_Os01g25990	expressed protein	INTRON
1	14743424	14.7434																0	73	47.3054	1.29	0.24037	LOC_Os01g26000	expressed protein	INTRON
1	14763934	14.7639																0	83	35.3293	1.569	0.3076	LOC_Os01g26039	expressed protein	INTRON
1	14784662	14.7847																0	12	6.58683	0.287	0.22126	0	Not found	INTERGENIC
1	14808912	14.8089																0	33	27.5449	0.034965	0.16126	0	Not found	INTERGENIC
1	14815001	14.815						1										1	88	43.1138	2.018	-0.37039	LOC_Os01g26160	exportin 1, putative, expressed	NON_SYNONYMOUS_CODING
1	14818419	14.8184																0	74	47.3054	1.048	-0.28431	LOC_Os01g26160	exportin 1, putative, expressed	INTRON
1	14819965	14.82																0	85	39.521	1.754	-0.30858	LOC_Os01g26160	exportin 1, putative, expressed	INTRON
1	14824822	14.8248						1										1	100	37.1257	3.404	-0.46923	0	Not found	INTERGENIC
1	14889977	14.89																0	17	4.19162	1.749	0.44253	0	Not found	INTERGENIC
1	14914971	14.915																0	14	10.1796	0.593	0.21343	LOC_Os01g26310	wall-associated kinase-like 2, putative, expressed	SYNONYMOUS_CODING
1	14920720	14.9207																0	50	37.1257	0.573	0.13593	0	Not found	INTERGENIC
1	14965808	14.9658																0	20	11.976	0.52	0.20974	LOC_Os01g26390	TKL_IRAK_DUF26-lh.1 - DUF26 kinases have homology to DUF26 containing loci, expressed	SYNONYMOUS_CODING
1	14992994	14.993																0	10	5.98802	0.499	0.21569	0	Not found	INTERGENIC
1	15134521	15.1345																0	24	19.1617	0.054313	-0.00282	LOC_Os01g27150	cullin, putative, expressed	INTRON
1	15186978	15.187																0	29	2.99401	4.05	0.99957	0	Not found	INTERGENIC
1	15215674	15.2157																0	55	24.5509	1.121	0.22598	0	Not found	INTERGENIC
1	15226196	15.2262																0	14	3.59281	2.839	0.68031	LOC_Os01g27280	retrotransposon protein, putative, unclassified, expressed	INTRON
1	15256486	15.2565																0	60	46.1078	0.466	-0.22068	0	Not found	INTERGENIC
1	15272815	15.2728																0	37	44.3114	0.0060237	-0.08663	0	Not found	INTERGENIC
1	15283493	15.2835																0	27	38.9222	0.163	0.09891	0	Not found	INTERGENIC
1	15337389	15.3374																0	32	40.1198	0.195	-0.10386	LOC_Os01g27470	ubiquitin family domain containing protein, expressed	NON_SYNONYMOUS_CODING
1	15399490	15.3995																0	5	5.38922	0.632	-0.44062	0	Not found	INTERGENIC
1	15417095	15.4171																0	40	26.9461	1.016	-0.20104	0	Not found	INTERGENIC
1	15441816	15.4418																0	36	12.5749	1.685	0.34165	0	Not found	INTERGENIC
1	15454899	15.4549																0	24	8.38323	1.805	0.39531	LOC_Os01g27720	E3 ubiquitin-protein ligase MGRN1, putative, expressed	INTRON
1	15463328	15.4633																0	14	14.9701	0.254	0.13197	LOC_Os01g27730	GTPase of unknown function domain containing protein, putative, expressed	SYNONYMOUS_CODING
1	15468803	15.4688																0	39	11.976	1.864	0.42266	0	Not found	INTERGENIC
1	15472162	15.4722																0	33	12.5749	1.685	0.34165	0	Not found	INTERGENIC
1	15510018	15.51																0	22	8.38323	1.805	0.39531	LOC_Os01g27770	expressed protein	SYNONYMOUS_CODING
1	15582594	15.5826																0	33	12.5749	1.685	0.34165	LOC_Os01g27890	cytochrome P450, putative, expressed	SYNONYMOUS_CODING
1	15618961	15.619																0	31	12.5749	1.685	0.34165	LOC_Os01g27940	cyclin-L1-1, putative, expressed	SYNONYMOUS_CODING
1	15673928	15.6739																0	35	12.5749	1.685	0.34165	LOC_Os01g28030	peroxidase precursor, putative, expressed	INTRON
1	15678593	15.6786																0	18	13.7725	0.603	0.18942	0	Not found	INTERGENIC
1	15715846	15.7158																0	16	13.7725	0.603	0.18942	0	Not found	INTERGENIC
1	15764480	15.7645																0	14	9.58084	0.473	0.16529	0	Not found	INTERGENIC
1	15778855	15.7789																0	17	13.7725	0.603	0.18942	LOC_Os01g28150	OsFBX6 - F-box domain containing protein, expressed	SYNONYMOUS_CODING
1	15835946	15.8359																0	22	13.7725	0.603	0.18942	LOC_Os01g28260	hypothetical protein	INTRON
1	15848288	15.8483																0	15	13.7725	0.603	0.18942	0	Not found	INTERGENIC
1	15918773	15.9188																0	18	13.7725	0.603	0.18942	LOC_Os01g28400	transposon protein, putative, unclassified, expressed	SYNONYMOUS_CODING
1	15959648	15.9596																0	17	13.7725	0.603	0.18942	0	Not found	INTERGENIC
1	15991017	15.991																0	9	7.78443	0.74	0.24913	LOC_Os01g28570	pentatricopeptide, putative, expressed	NON_SYNONYMOUS_CODING
1	16062854	16.0629																0	12	7.18563	1.153	0.34264	LOC_Os01g28690	nucleoporin autopeptidase domain containing protein, expressed	SYNONYMOUS_CODING
1	16077637	16.0776																0	22	11.3772	1.113	0.29788	0	Not found	INTERGENIC
1	16113750	16.1137																0	21	11.3772	1.113	-0.29788	LOC_Os01g28770	hypothetical protein	INTRON
1	16139256	16.1393																0	2	4.19162	0.111	0.19159	LOC_Os01g28810	expressed protein	UTR_5_PRIME: 10 bases from TSS
1	16305154	16.3052																0	2	13.1737	0.059181	-0.01276	0	Not found	INTERGENIC
1	16324294	16.3243																0	24	31.7365	0.059334	-0.03044	0	Not found	INTERGENIC
1	16335175	16.3352																0	8	13.1737	0.059181	0.01276	0	Not found	INTERGENIC
1	16381649	16.3816																0	2	4.19162	0.111	-0.19159	LOC_Os01g29230	expressed protein	SYNONYMOUS_CODING
1	16384537	16.3845																0	13	7.18563	1.153	0.34264	LOC_Os01g29230	expressed protein	INTRON
1	16389783	16.3898																0	8	7.18563	1.153	0.34264	0	Not found	INTERGENIC
1	16394672	16.3947																0	26	7.78443	1.084	-0.37541	0	Not found	INTERGENIC
1	16435690	16.4357																0	28	30.5389	0.095729	0.00927	0	Not found	INTERGENIC
1	16489617	16.4896																0	2	13.1737	0.059181	0.01276	LOC_Os01g29409	tRNA methyltransferase, putative, expressed	INTRON
1	16496770	16.4968																0	17	17.3653	0.019392	0.00157	LOC_Os01g29430	tetratricopeptide-like helical, putative, expressed	SYNONYMOUS_CODING
1	16499682	16.4997																0	9	13.1737	0.631	-0.23937	LOC_Os01g29430	tetratricopeptide-like helical, putative, expressed	INTRON
1	16508796	16.5088																0	20	17.3653	0.019392	-0.00157	LOC_Os01g29450	retrotransposon protein, putative, unclassified, expressed	INTRON
1	16513828	16.5138																0	16	12.5749	0.306	0.1887	LOC_Os01g29469	dual specificity protein phosphatase, putative, expressed	INTRON
1	16520995	16.521																0	4	13.1737	0.059181	0.01276	0	Not found	INTERGENIC
1	16606915	16.6069																0	7	13.1737	0.059181	0.01276	0	Not found	INTERGENIC
1	16611075	16.6111																0	13	11.976	0.513	-0.2145	0	Not found	INTERGENIC
1	16673059	16.6731																0	17	13.7725	0.603	0.18942	0	Not found	INTERGENIC
1	16708246	16.7082																0	28	10.1796	0.994	0.3436	LOC_Os01g29820	expressed protein	UTR_3_PRIME: 854 bases from CDS
1	16733103	16.7331																0	31	13.1737	0.879	-0.28269	LOC_Os01g29870	multidrug resistance protein 9, putative, expressed	INTRON
1	16967472	16.9675																0	10	7.18563	1.153	0.34264	LOC_Os01g31020	retrotransposon protein, putative, unclassified, expressed	INTRON
1	17005831	17.0058																0	11	9.58084	0.473	-0.16529	LOC_Os01g31100	retrotransposon, putative, centromere-specific	INTRON
1	17066093	17.0661																0	26	17.3653	0.019392	0.00157	0	Not found	INTERGENIC
1	17073543	17.0735																0	55	42.515	0.918	0.20181	0	Not found	INTERGENIC
1	17109840	17.1098																0	13	7.18563	1.153	0.34264	LOC_Os01g31270	annexin, putative, expressed	INTRON
1	17157323	17.1573																0	31	13.1737	0.879	0.28269	LOC_Os01g31360	expressed protein	INTRON
1	17215616	17.2156																0	11	6.58683	0.00040813	0.01844	LOC_Os01g31470	mov34/MPN/PAD-1 family protein, expressed	INTRON
1	17267928	17.2679																0	7	7.18563	0.015049	0.04305	LOC_Os01g31580	BZIP protein, putative, expressed	INTRON
1	17322120	17.3221																0	12	7.18563	1.153	0.34264	LOC_Os01g31629	expressed protein	INTRON
1	17323383	17.3234																0	23	6.58683	1.556	0.43935	LOC_Os01g31629	expressed protein	INTRON
1	17342383	17.3424																0	9	7.18563	1.153	-0.34264	LOC_Os01g31680	uncharacterized protein sll0194, putative, expressed	NON_SYNONYMOUS_CODING
1	17389217	17.3892																0	13	14.3713	0.473	-0.14014	LOC_Os01g31760	acyl-ACP thioesterase, putative, expressed	INTRON
1	17397989	17.398																0	31	13.7725	0.731	0.24203	LOC_Os01g31770	oxidoreductase, 2OG-Fe oxygenase family protein, putative, expressed	INTRON
1	17419950	17.42																0	5	7.18563	1.153	-0.34264	0	Not found	INTERGENIC
1	17447138	17.4471																0	33	31.1377	0.55	0.12483	0	Not found	INTERGENIC
1	17511148	17.5111																0	16	17.3653	0.019392	-0.00157	LOC_Os01g31980	MATE efflux family protein, putative, expressed	INTRON
1	17566349	17.5663																0	21	18.5629	0.0034678	-0.05256	LOC_Os01g32090	PPR repeat domain containing protein, putative, expressed	SYNONYMOUS_CODING
1	17621721	17.6217																0	23	6.58683	1.556	0.43935	LOC_Os01g32184	tetratricopeptide repeat protein 5, putative, expressed	INTRON
1	17694613	17.6946																0	21	13.7725	0.603	0.18942	0	Not found	INTERGENIC
1	17715286	17.7153																0	7	7.18563	1.153	0.34264	0	Not found	INTERGENIC
1	17741225	17.7412																0	7	5.38922	0.068701	0.14122	LOC_Os01g32330	heavy metal-associated domain containing protein, expressed	NON_SYNONYMOUS_CODING
1	17766691	17.7667																0	58	49.1018	1.75	0.2701	0	Not found	INTERGENIC
1	17836666	17.8367																0	15	7.18563	1.153	-0.34264	0	Not found	INTERGENIC
1	17937992	17.938																0	25	31.1377	0.55	-0.12483	LOC_Os01g32720	expressed protein	INTRON
1	17960702	17.9607																0	26	31.7365	0.35	0.08413	0	Not found	INTERGENIC
1	17975384	17.9754																0	15	7.18563	1.153	0.34264	0	Not found	INTERGENIC
1	17996759	17.9968																0	0	4.19162	0.111	-0.19159	LOC_Os01g32790	expressed protein	INTRON
1	18013603	18.0136																0	24	28.1437	0.0069483	-0.06509	0	Not found	INTERGENIC
1	18015103	18.0151																0	21	46.7066	0.0084923	-0.0821	LOC_Os01g32830	expressed protein	INTRON
1	18018990	18.019																0	20	23.3533	0.016917	-0.07873	0	Not found	INTERGENIC
1	18031553	18.0316																0	9	5.98802	1.694	0.52451	LOC_Os01g32860	hypothetical protein	INTRON
1	18042403	18.0424																0	31	27.5449	0.0015449	-0.02394	LOC_Os01g32870	heat shock protein DnaJ, putative, expressed	INTRON
1	18053167	18.0532																0	12	7.18563	1.153	-0.34264	LOC_Os01g32880	AP-3 complex subunit delta, putative, expressed	NON_SYNONYMOUS_CODING
1	18061248	18.0612																0	15	13.7725	0.472	0.21369	0	Not found	INTERGENIC
1	18108513	18.1085																0	17	6.58683	1.556	-0.43935	LOC_Os01g32980	mitochondrial carrier protein, putative, expressed	INTRON
1	18112851	18.1129																0	14	14.9701	0.534	0.23971	0	Not found	INTERGENIC
1	18156573	18.1566																0	11	7.18563	1.153	-0.34264	LOC_Os01g33040	kinesin motor domain containing protein, expressed	INTRON
1	18216826	18.2168																0	6	23.3533	0.0067346	-0.01143	0	Not found	INTERGENIC
1	18227438	18.2274																0	21	32.3353	0.011072	0.03345	0	Not found	INTERGENIC
1	18329395	18.3294																0	26	19.1617	0.13	-0.1962	LOC_Os01g33260	retrotransposon protein, putative, unclassified, expressed	SYNONYMOUS_CODING
1	18348525	18.3485																0	32	43.1138	0.0041765	-0.06997	0	Not found	INTERGENIC
1	18406232	18.4062																0	6	2.99401	0.311	0.35007	0	Not found	INTERGENIC
1	18423739	18.4237																0	12	46.1078	0.021471	-0.0077	0	Not found	INTERGENIC
1	18468479	18.4685																0	21	5.98802	0.896	0.38935	0	Not found	INTERGENIC
1	18532527	18.5325																0	35	33.5329	1.294	0.2972	LOC_Os01g33684	disease resistance RPP13-like protein 1, putative, expressed	UTR_3_PRIME: 468 bases from CDS
1	18539969	18.54																0	37	33.5329	1.294	0.2972	LOC_Os01g33684	disease resistance RPP13-like protein 1, putative, expressed	SYNONYMOUS_CODING
1	18558187	18.5582																0	52	39.521	2.134	0.33274	0	Not found	INTERGENIC
1	18570086	18.5701																0	46	39.521	2.134	0.33274	LOC_Os01g33740	retrotransposon protein, putative, unclassified, expressed	INTRON
1	18571302	18.5713																0	56	38.9222	2.296	0.34743	LOC_Os01g33740	retrotransposon protein, putative, unclassified, expressed	SYNONYMOUS_CODING
1	18596270	18.5963																0	13	7.18563	0.351	0.19437	LOC_Os01g33784	lipase family protein, putative, expressed	NON_SYNONYMOUS_CODING
1	18625873	18.6259																0	11	11.976	0.239	-0.17721	0	Not found	INTERGENIC
1	18663992	18.664																0	2	4.19162	0.111	0.19159	LOC_Os01g33930	expressed protein	SYNONYMOUS_CODING
1	18665431	18.6654																0	28	48.503	0.366	0.02489	LOC_Os01g33930	expressed protein	UTR_3_PRIME: 156 bases from CDS
1	18710811	18.7108																0	21	10.1796	1.039	0.32826	LOC_Os01g34000	conserved hypothetical protein	NON_SYNONYMOUS_CODING
1	18725534	18.7255																0	27	14.9701	0.907	0.24671	0	Not found	INTERGENIC
1	18753566	18.7536																0	3	4.19162	0.111	0.19159	0	Not found	INTERGENIC
1	18780231	18.7802																0	11	4.79042	0.199	-0.13882	0	Not found	INTERGENIC
1	18818298	18.8183																0	22	22.1557	0.43	0.06228	0	Not found	INTERGENIC
1	18823835	18.8238																0	8	19.7605	0.065575	-0.02466	0	Not found	INTERGENIC
1	18828266	18.8283																0	3	14.3713	0.0056775	-0.04371	0	Not found	INTERGENIC
1	18908050	18.908																0	20	11.3772	0.35	0.18794	0	Not found	INTERGENIC
1	18909670	18.9097																0	2	12.5749	0.108	-0.13056	0	Not found	INTERGENIC
1	18927999	18.928																0	18	11.3772	0.35	0.18794	LOC_Os01g34330	BAH domain containing protein, expressed	SYNONYMOUS_CODING
1	18938142	18.9381																0	15	8.38323	0.0011246	0.18432	LOC_Os01g34330	BAH domain containing protein, expressed	INTRON
1	18940070	18.9401																0	13	11.3772	0.35	0.18794	0	Not found	INTERGENIC
1	18984798	18.9848																0	4	5.38922	0.237	0.11603	LOC_Os01g34430	expressed protein	INTRON
1	18988395	18.9884																0	18	44.3114	0.0018663	-0.0151	LOC_Os01g34430	expressed protein	SYNONYMOUS_CODING
1	18994554	18.9946																0	23	9.58084	1.313	0.34544	LOC_Os01g34450	expressed protein	INTRON
1	19012605	19.0126																0	38	19.1617	0.507	0.16765	LOC_Os01g34480	NAD dependent epimerase/dehydratase family protein, putative, expressed	SYNONYMOUS_CODING
1	19053517	19.0535																0	10	3.59281	0.269	-0.01821	0	Not found	INTERGENIC
1	19058808	19.0588																0	22	31.7365	0.064054	0.03387	0	Not found	INTERGENIC
1	19080428	19.0804																0	24	44.3114	0.317	0.08734	LOC_Os01g34610	expressed protein	INTRON
1	19124691	19.1247																0	17	49.1018	0.023186	-0.01291	LOC_Os01g34680	expressed protein	SYNONYMOUS_CODING
1	19134731	19.1347																0	13	26.9461	0.264	0.13579	0	Not found	INTERGENIC
1	19140723	19.1407																0	5	4.79042	0.987	0.35973	0	Not found	INTERGENIC
1	19190675	19.1907																0	18	31.1377	0.609	0.23947	0	Not found	INTERGENIC
1	19283549	19.2835																0	20	4.19162	1.109	-0.2989	0	Not found	INTERGENIC
1	19286858	19.2869																0	12	10.1796	0.042005	-0.11752	LOC_Os01g34910	expressed protein	SYNONYMOUS_CODING
1	19378086	19.3781																0	8	18.5629	3.6823e-08	-0.04406	0	Not found	INTERGENIC
1	19383089	19.3831																0	4	7.18563	0.084452	-0.15256	LOC_Os01g35030	MDR-like ABC transporter, putative, expressed	INTRON
1	19456423	19.4564																0	5	2.99401	0.479	-0.45327	LOC_Os01g35160	TKL_IRAK_DUF26-lh.4 - DUF26 kinases have homology to DUF26 containing loci, expressed	INTRON
1	19463831	19.4638																0	32	20.3593	0.49	0.23639	0	Not found	INTERGENIC
1	19548751	19.5488																0	20	36.5269	0.194	0.03949	0	Not found	INTERGENIC
1	19600679	19.6007																0	46	43.1138	0.942	0.17332	0	Not found	INTERGENIC
1	19682153	19.6822																0	18	36.5269	0.194	0.03949	0	Not found	INTERGENIC
1	19683507	19.6835																0	19	36.5269	0.194	0.03949	LOC_Os01g35580	expressed protein	INTRON
1	19844645	19.8446																0	31	41.3174	0.189	-0.08241	0	Not found	INTERGENIC
1	19875492	19.8755																0	30	41.3174	0.189	-0.08241	0	Not found	INTERGENIC
1	19878241	19.8782																0	30	41.3174	0.189	-0.08241	0	Not found	INTERGENIC
1	19884303	19.8843																0	28	41.3174	0.189	-0.08241	LOC_Os01g35930	retrotransposon protein, putative, unclassified, expressed	NON_SYNONYMOUS_CODING
1	19890812	19.8908																0	19	40.7186	0.125	-0.04304	0	Not found	INTERGENIC
1	19967455	19.9675																0	6	7.78443	0.442	-0.28054	LOC_Os01g36080	protein phosphatase 2C containing protein, expressed	INTRON
1	20043762	20.0438																0	11	14.9701	0.026181	-0.05101	LOC_Os01g36229	expressed protein	INTRON
1	20066128	20.0661																0	46	28.7425	3.978	-0.52739	LOC_Os01g36240	peroxidase precursor, putative, expressed	SYNONYMOUS_CODING
1	20079463	20.0795																0	51	28.7425	3.978	-0.52739	0	Not found	INTERGENIC
1	20087339	20.0873																0	47	28.7425	3.978	-0.52739	0	Not found	INTERGENIC
1	20089603	20.0896																0	57	29.3413	3.747	-0.54302	0	Not found	INTERGENIC
1	20091386	20.0914																0	57	29.3413	4.298	-0.5503	0	Not found	INTERGENIC
1	20124156	20.1242																0	49	28.7425	3.978	-0.52739	0	Not found	INTERGENIC
1	20153444	20.1534				1												1	46	28.7425	3.978	-0.52739	0	Not found	INTERGENIC
1	20200430	20.2004				1												1	48	28.7425	3.978	-0.52739	0	Not found	INTERGENIC
1	20244907	20.2449				1												1	37	39.521	0.977	-0.25882	0	Not found	INTERGENIC
1	20282949	20.2829				1												1	47	29.9401	3.505	-0.45932	0	Not found	INTERGENIC
1	20284153	20.2842				1												1	42	29.3413	2.877	-0.38192	0	Not found	INTERGENIC
1	20295446	20.2954				1												1	10	26.9461	0.058686	-0.0624	0	Not found	INTERGENIC
1	20304895	20.3049				1												1	10	26.9461	0.058686	-0.0624	LOC_Os01g36590	nodulin, putative, expressed	NON_SYNONYMOUS_CODING
1	20307458	20.3075																0	21	36.5269	0.431	-0.12073	LOC_Os01g36590	nodulin, putative, expressed	NON_SYNONYMOUS_CODING
1	20308953	20.309																0	10	26.3473	0.0020925	0.01182	LOC_Os01g36590	nodulin, putative, expressed	NON_SYNONYMOUS_CODING
1	20329069	20.3291																0	7	26.3473	0.0020925	0.01182	LOC_Os01g36640	disease resistance protein RPM1, putative, expressed	INTRON
1	20372187	20.3722																0	12	28.1437	0.082612	-0.07437	0	Not found	INTERGENIC
1	20382759	20.3828																0	11	28.1437	0.082612	-0.07437	LOC_Os01g36710	transposon protein, putative, Pong sub-class, expressed	INTRON
1	20418206	20.4182																0	15	32.3353	0.477	0.08008	0	Not found	INTERGENIC
1	20453895	20.4539																0	5	31.7365	0.0064389	-0.05212	0	Not found	INTERGENIC
1	20457891	20.4579																0	14	40.1198	0.014859	0.02528	0	Not found	INTERGENIC
1	20480253	20.4803																0	20	39.521	0.05315	0.1018	LOC_Os01g36820	expressed protein	UTR_3_PRIME: 54 bases from CDS
1	20484950	20.485																0	3	17.9641	0.00078468	0.02452	0	Not found	INTERGENIC
1	20527190	20.5272																0	18	40.7186	0.0012468	0.02608	LOC_Os01g36860	DEAD-box ATP-dependent RNA helicase 40, putative, expressed	INTRON
1	20536862	20.5369																0	19	41.9162	0.011055	0.00897	LOC_Os01g36870	phox domain-containing protein, putative, expressed	NON_SYNONYMOUS_CODING
1	20578098	20.5781																0	20	29.9401	0.047782	0.08891	0	Not found	INTERGENIC
1	20583777	20.5838																0	35	29.3413	0.039522	0.12524	LOC_Os01g36930	ubiquitin carboxyl-terminal hydrolase 6, putative, expressed	INTRON
1	20644985	20.645																0	4	4.79042	0.0070449	-0.07163	0	Not found	INTERGENIC
1	20652791	20.6528																0	11	28.1437	0.030592	-0.02993	LOC_Os01g37020	carboxyl-terminal peptidase, putative, expressed	INTRON
1	20698141	20.6981																0	24	45.509	0.457	-0.19702	0	Not found	INTERGENIC
1	20705679	20.7057																0	23	49.7006	0.444	-0.19716	0	Not found	INTERGENIC
1	20728030	20.728																0	24	45.509	0.457	-0.19702	0	Not found	INTERGENIC
1	20749512	20.7495																0	19	19.1617	0.992	0.22607	0	Not found	INTERGENIC
1	20784324	20.7843																0	11	43.1138	0.281	-0.18519	LOC_Os01g37210	expressed protein	INTRON
1	20808185	20.8082																0	7	43.1138	0.281	-0.18519	LOC_Os01g37260	OsFBX14 - F-box domain containing protein, expressed	SYNONYMOUS_CODING
1	20832995	20.833																0	3	43.1138	0.281	-0.18519	LOC_Os01g37320	expressed protein	SYNONYMOUS_CODING
1	20985000	20.985																0	4	30.5389	0.07085	-0.00862	0	Not found	INTERGENIC
1	21044770	21.0448																0	10	29.3413	0.173	-0.02702	LOC_Os01g37600	agenet domain containing protein, expressed	NON_SYNONYMOUS_CODING
1	21091375	21.0914																0	2	5.38922	0.367	-0.36104	0	Not found	INTERGENIC
1	21124444	21.1244																0	5	5.38922	0.367	0.36104	LOC_Os01g37760	glutamate dehydrogenase protein, putative, expressed	UTR_3_PRIME: 38 bases from CDS
1	21126089	21.1261																0	31	35.9281	0.00075111	0.08434	LOC_Os01g37770	RWD domain containing protein, expressed	INTRON
1	21160869	21.1609																0	19	29.3413	0.173	0.02702	LOC_Os01g37825	M16 domain containing zinc peptidase, putative, expressed	SYNONYMOUS_CODING
1	21199478	21.1995																0	5	12.5749	0.969	-0.16561	LOC_Os01g37870	PPR repeat domain containing protein, putative, expressed	INTRON
1	21203164	21.2032																0	14	17.9641	0.205	0.2708	0	Not found	INTERGENIC
1	21241093	21.2411																0	9	14.3713	0.082032	0.00254	0	Not found	INTERGENIC
1	21275917	21.2759																0	5	14.3713	0.082032	0.00254	LOC_Os01g37980	vesicle transport v-SNARE protein, putative, expressed	INTRON
1	21357239	21.3572																0	7	10.1796	1.731	-0.39472	LOC_Os01g38140	retrotransposon protein, putative, unclassified, expressed	INTRON
1	21385553	21.3856																0	16	20.9581	0.104	-0.1103	LOC_Os01g38180	peptidyl-prolyl isomerase, putative, expressed	SYNONYMOUS_CODING
1	21438247	21.4382																0	29	34.7305	0.00064227	-0.11628	LOC_Os01g38229	peptidyl-prolyl isomerase, putative, expressed	UTR_3_PRIME: 338 bases from CDS
1	21661801	21.6618																0	22	38.3234	0.173	0.15581	LOC_Os01g38560	expressed protein	SYNONYMOUS_CODING
1	21672420	21.6724																0	26	26.3473	0.012004	0.16463	0	Not found	INTERGENIC
1	21692439	21.6924																0	6	12.5749	0.969	0.16561	0	Not found	INTERGENIC
1	21695798	21.6958																0	5	14.9701	0.162	0.02047	0	Not found	INTERGENIC
1	21712357	21.7124																0	23	26.3473	0.012004	0.16463	0	Not found	INTERGENIC
1	21750765	21.7508																0	20	41.3174	0.394	0.14093	LOC_Os01g38740	retrotransposon protein, putative, Ty1-copia subclass, expressed	INTRON
1	21788732	21.7887																0	26	26.9461	0.116	0.11154	0	Not found	INTERGENIC
1	21793111	21.7931																0	10	13.1737	0.208	0.00427	0	Not found	INTERGENIC
1	21811408	21.8114																0	18	40.7186	0.012142	0.01193	0	Not found	INTERGENIC
1	21855726	21.8557																0	42	36.5269	0.177	-0.18456	0	Not found	INTERGENIC
1	21881971	21.882																0	29	38.9222	0.116	0.07789	LOC_Os01g38950	CK1_CaseinKinase_1.2 - CK1 includes the casein kinase 1 kinases, expressed	SYNONYMOUS_CODING
1	21899655	21.8997																0	17	37.7246	0.0030511	-0.05905	0	Not found	INTERGENIC
1	21913942	21.9139																0	25	13.7725	0.436	-0.32132	0	Not found	INTERGENIC
1	21922515	21.9225																0	24	13.7725	0.436	0.32132	LOC_Os01g39000	ZmGR2c, putative, expressed	NON_SYNONYMOUS_CODING
1	21928581	21.9286																0	21	20.9581	0.0090152	0.09609	0	Not found	INTERGENIC
1	21940676	21.9407																0	6	12.5749	0.014474	-0.11357	LOC_Os01g39020	HSF-type DNA-binding domain containing protein, expressed	INTRON
1	21970969	21.971																0	19	41.9162	0.228	-0.13353	0	Not found	INTERGENIC
1	22006554	22.0066																0	32	23.3533	0.126	0.16692	0	Not found	INTERGENIC
1	22077617	22.0776																0	25	14.9701	0.058014	0.15323	LOC_Os01g39250	OsFtsH4 FtsH protease, homologue of AtFtsH4, expressed	INTRON
1	22094511	22.0945																0	20	45.509	0.0042631	-0.02371	0	Not found	INTERGENIC
1	22123690	22.1237																0	26	26.9461	0.0013529	-0.0299	LOC_Os01g39310	SEY1, putative, expressed	INTRON
1	22165321	22.1653																0	26	16.7665	0.552	-0.18697	LOC_Os01g39380	SCD1, putative, expressed	INTRON
1	22173303	22.1733																0	18	37.7246	0.103	-0.06761	LOC_Os01g39380	SCD1, putative, expressed	INTRON
1	22177649	22.1776																0	4	8.98204	0.0077867	0.05816	LOC_Os01g39380	SCD1, putative, expressed	INTRON
1	22303888	22.3039																0	17	14.9701	0.506	-0.2614	LOC_Os01g39560	anthocyanin regulatory protein, putative, expressed	SYNONYMOUS_CODING
1	22349865	22.3499																0	30	44.9102	0.102	-0.06215	0	Not found	INTERGENIC
1	22352971	22.353																0	5	5.38922	0.259	-0.33805	0	Not found	INTERGENIC
1	22365064	22.3651																0	6	7.18563	0.112	0.0981	0	Not found	INTERGENIC
1	22368978	22.369																0	15	16.1677	0.015162	-0.06344	LOC_Os01g39650	programmed cell death protein 2, putative, expressed	SYNONYMOUS_CODING
1	22413788	22.4138																0	50	34.7305	0.479	0.1843	0	Not found	INTERGENIC
1	22420228	22.4202																0	52	34.1317	0.587	0.21829	0	Not found	INTERGENIC
1	22434088	22.4341																0	11	29.3413	0.00017488	0.04244	0	Not found	INTERGENIC
1	22436948	22.4369																0	12	29.3413	0.00017488	0.04244	LOC_Os01g39780	expressed protein	INTRON
1	22441430	22.4414																0	74	48.503	0.855	-0.24246	LOC_Os01g39790	esterase/lipase/thioesterase, putative, expressed	NON_SYNONYMOUS_CODING
1	22446964	22.447																0	78	49.1018	0.962	0.26381	LOC_Os01g39800	esterase, putative, expressed	INTRON
1	22452793	22.4528																0	25	18.5629	0.010598	-0.05809	LOC_Os01g39810	Alg9-like mannosyltransferase protein, putative, expressed	INTRON
1	22460794	22.4608																0	64	29.3413	1.029	-0.29756	0	Not found	INTERGENIC
1	22464938	22.4649																0	27	9.58084	0.749	-0.35698	0	Not found	INTERGENIC
1	22467542	22.4675																0	30	9.58084	0.749	-0.35698	LOC_Os01g39830	beta-galactosidase, putative, expressed	INTRON
1	22468575	22.4686																0	27	9.58084	0.749	-0.35698	LOC_Os01g39830	beta-galactosidase, putative, expressed	INTRON
1	22473225	22.4732																0	34	11.3772	0.241	0.16303	LOC_Os01g39840	expressed protein	UTR_3_PRIME: 652 bases from CDS
1	22486752	22.4868																0	42	46.1078	0.149	-0.12647	0	Not found	INTERGENIC
1	22503226	22.5032																0	28	27.5449	0.31	-0.17348	0	Not found	INTERGENIC
1	22507538	22.5075																0	28	26.9461	0.41	0.17297	0	Not found	INTERGENIC
1	22527096	22.5271																0	34	47.3054	0.114	0.10337	LOC_Os01g39940	transposon protein, putative, unclassified	SYNONYMOUS_CODING
1	22560890	22.5609																0	17	10.7784	0.164	0.08067	LOC_Os01g40000	expressed protein	NON_SYNONYMOUS_CODING
1	22580067	22.5801																0	40	47.3054	0.276	0.16766	LOC_Os01g40030	expressed protein	SYNONYMOUS_CODING
1	22591602	22.5916																0	36	41.9162	0.0036382	0.06154	LOC_Os01g40050	peptidyl-prolyl cis-trans isomerase, putative, expressed	UTR_3_PRIME: 169 bases from CDS
1	22594674	22.5947																0	37	38.3234	0.165	0.13628	LOC_Os01g40050	peptidyl-prolyl cis-trans isomerase, putative, expressed	INTRON
1	22617285	22.6173																0	17	14.3713	0.125	-0.05926	0	Not found	INTERGENIC
1	22636568	22.6366																0	47	10.1796	1.805	0.45375	LOC_Os01g40120	expressed protein	INTRON
1	22650346	22.6503																0	41	10.7784	1.415	0.39686	0	Not found	INTERGENIC
1	22672588	22.6726																0	29	29.3413	0.125	0.01726	0	Not found	INTERGENIC
1	22729572	22.7296																0	7	9.58084	0.095767	0.12475	0	Not found	INTERGENIC
1	22739596	22.7396																0	30	38.9222	0.334	0.00158	0	Not found	INTERGENIC
1	22744073	22.7441																0	9	7.18563	0.465	-0.28961	LOC_Os01g40280	integral membrane protein, putative, expressed	NON_SYNONYMOUS_CODING
1	22754665	22.7547																0	29	7.78443	1.583	0.4187	LOC_Os01g40310	expressed protein	UTR_3_PRIME: 18 bases from CDS
1	22760893	22.7609																0	41	46.7066	0.208	0.08375	0	Not found	INTERGENIC
1	22780245	22.7802																0	21	26.9461	0.152	-0.19268	LOC_Os01g40340	SIT4 phosphatase-associated protein domain containing protein, expressed	NON_SYNONYMOUS_CODING
1	22837951	22.838																0	37	47.9042	0.445	-0.19979	LOC_Os01g40450	2-aminoethanethiol dioxygenase, putative, expressed	SYNONYMOUS_CODING
1	22906675	22.9067																0	1	3.59281	0.367	0.27102	LOC_Os01g40560	hypersensitive-induced response protein, putative, expressed	INTRON
1	22949686	22.9497																0	3	2.39521	0.339	0.39045	LOC_Os01g40620	Uncharacterized ACR, COG1565 containing protein, putative, expressed	INTRON
1	22974971	22.975																0	44	23.3533	0.87	0.17921	0	Not found	INTERGENIC
1	23007382	23.0074																0	27	44.9102	0.02914	-0.00012	LOC_Os01g40720	pentatricopeptide, putative, expressed	SYNONYMOUS_CODING
1	23079330	23.0793																0	56	9.58084	2.772	0.50873	LOC_Os01g40820	peptidase family M41 containing protein, expressed	UTR_3_PRIME: 196 bases from CDS
1	23083234	23.0832																0	24	29.3413	0.249	-0.07437	LOC_Os01g40830	transposon protein, putative, Mutator sub-class, expressed	STOP_GAINED
1	23103054	23.1031																0	14	15.5689	0.181	0.08909	LOC_Os01g40860	aldehyde dehydrogenase, putative, expressed	INTRON
1	23120605	23.1206																0	26	49.7006	2.197e-05	0.05861	0	Not found	INTERGENIC
1	23147513	23.1475																0	7	11.976	0.034463	-0.00297	LOC_Os01g40920	hypothetical protein	SYNONYMOUS_CODING
1	23153609	23.1536																0	26	47.3054	0.265	-0.09799	LOC_Os01g40930	expressed protein	INTRON
1	23168543	23.1685																0	28	44.9102	0.033361	-0.02392	0	Not found	INTERGENIC
1	23183181	23.1832																0	5	11.3772	0.0093511	0.07141	LOC_Os01g40980	helicase, putative, expressed	INTRON
1	23203033	23.203																0	6	11.3772	0.0093511	-0.07141	LOC_Os01g40990	expressed protein	NON_SYNONYMOUS_CODING
1	23216787	23.2168																0	41	8.38323	1.561	0.27314	0	Not found	INTERGENIC
1	23228714	23.2287																0	40	41.3174	0.165	-0.09209	LOC_Os01g41020	expressed protein	INTRON
1	23235084	23.2351																0	5	10.7784	0.086397	0.07186	LOC_Os01g41030	ribosomal protein L25, putative, expressed	UTR_3_PRIME: 132 bases from CDS
1	23243520	23.2435																0	30	30.5389	0.642	0.15482	0	Not found	INTERGENIC
1	23248183	23.2482																0	17	34.1317	0.06527	-0.11788	LOC_Os01g41050	sulfate transporter, putative, expressed	NON_SYNONYMOUS_CODING
1	23288205	23.2882																0	6	4.19162	0.419	0.45614	0	Not found	INTERGENIC
1	23297650	23.2977																0	22	31.1377	0.0011633	0.04694	LOC_Os01g41145	retrotransposon protein, putative, unclassified, expressed	UTR_3_PRIME: 1133 bases from CDS
1	23324354	23.3244																0	25	30.5389	0.642	-0.15482	0	Not found	INTERGENIC
1	23332211	23.3322																0	1	4.19162	0.083238	0.17013	0	Not found	INTERGENIC
1	23338972	23.339																0	20	20.3593	0.121	-0.19512	LOC_Os01g41230	hypothetical protein	INTRON
1	23351413	23.3514																0	18	34.1317	0.039723	0.0882	0	Not found	INTERGENIC
1	23359665	23.3597																0	16	5.98802	0.355	0.60653	LOC_Os01g41270	OsFBD3 - F-box and FBD domain containing protein, expressed	UTR_3_PRIME: 724 bases from CDS
1	23366049	23.366																0	14	25.1497	0.107	-0.10797	0	Not found	INTERGENIC
1	23385710	23.3857																0	17	16.1677	0.535	0.3758	0	Not found	INTERGENIC
1	23392717	23.3927																0	12	16.1677	0.0016223	0.1107	0	Not found	INTERGENIC
1	23426983	23.427																0	4	3.59281	0.02765	0.00583	0	Not found	INTERGENIC
1	23448546	23.4485																0	2	2.99401	0.155	-0.2048	LOC_Os01g41420	transmembrane amino acid transporter protein, putative, expressed	INTRON
1	23530884	23.5309																0	45	47.3054	0.816	0.23425	LOC_Os01g41565	ATP-binding domain-containing protein, putative, expressed	INTRON
1	23543040	23.543																0	41	46.7066	0.722	-0.21211	0	Not found	INTERGENIC
1	23556082	23.5561																0	27	11.976	0.792	0.39139	LOC_Os01g41610	mitochondrial ATP synthase g subunit family protein, putative, expressed	INTRON
1	23575124	23.5751																0	39	34.7305	0.92	-0.23302	LOC_Os01g41630	serine/threonine protein phosphatase 2A 55 kDa regulatory subunit B, putative, expressed	INTRON
1	23589175	23.5892																0	59	49.7006	1.09	0.26961	0	Not found	INTERGENIC
1	23648137	23.6481																0	8	28.1437	0.018261	-0.04514	0	Not found	INTERGENIC
1	23651987	23.652																0	36	15.5689	1.444	-0.50927	0	Not found	INTERGENIC
1	23697344	23.6973																0	7	4.19162	0.402	0.37653	0	Not found	INTERGENIC
1	23721841	23.7218																0	29	32.9341	0.132	-0.17535	0	Not found	INTERGENIC
1	23850081	23.8501																0	14	49.7006	0.068835	0.12433	LOC_Os01g42060	expressed protein	NON_SYNONYMOUS_CODING
1	23852422	23.8524																0	14	49.1018	0.0015433	0.0574	LOC_Os01g42070	kinesin motor domain containing protein, putative, expressed	NON_SYNONYMOUS_CODING
1	23863742	23.8637																0	18	49.7006	0.068835	0.12433	0	Not found	INTERGENIC
1	23882306	23.8823																0	13	49.1018	0.016462	-0.07885	LOC_Os01g42120	expressed protein	INTRON
1	23896573	23.8966																0	6	7.78443	0.452	0.24613	0	Not found	INTERGENIC
1	23913124	23.9131								q01.1								0	10	14.3713	0.778	0.39221	LOC_Os01g42190	heat shock protein DnaJ, putative, expressed	UTR_3_PRIME: 296 bases from CDS
1	23921968	23.922								q01.1								0	21	11.976	0.158	0.29554	0	Not found	INTERGENIC
1	23942196	23.9422								q01.1								0	57	35.3293	0.589	-0.2443	LOC_Os01g42260	transcriptional corepressor LEUNIG, putative, expressed	SYNONYMOUS_CODING
1	23972039	23.972								q01.1								0	13	11.3772	0.0039836	0.1848	LOC_Os01g42280	pentatricopeptide, putative, expressed	UTR_3_PRIME: 432 bases from CDS
1	23986664	23.9867								q01.1								0	25	34.7305	0.084549	-0.07352	0	Not found	INTERGENIC
1	24004620	24.0046								q01.1								0	42	31.1377	0.522	0.27654	0	Not found	INTERGENIC
1	24037402	24.0374								q01.1								0	32	24.5509	0.263	-0.25411	0	Not found	INTERGENIC
1	24040640	24.0406								q01.1								0	27	8.38323	0.698	-0.33892	0	Not found	INTERGENIC
1	24067015	24.067								q01.1								0	45	11.3772	1.594	0.42281	LOC_Os01g42370	pleiotropic drug resistance protein, putative, expressed	INTRON
1	24072001	24.072								q01.1								0	66	44.3114	1.343	-0.26143	LOC_Os01g42370	pleiotropic drug resistance protein, putative, expressed	INTRON
1	24080128	24.0801								q01.1								0	62	44.3114	1.343	-0.26143	LOC_Os01g42380	pleiotropic drug resistance protein, putative, expressed	INTRON
1	24092946	24.0929								q01.1								0	56	11.976	1.883	0.45567	0	Not found	INTERGENIC
1	24116678	24.1167								q01.1								0	17	14.9701	0.864	-0.3746	0	Not found	INTERGENIC
1	24129769	24.1298								q01.1								0	67	44.3114	1.249	-0.2517	0	Not found	INTERGENIC
1	24150959	24.151								q01.1								0	83	37.1257	2.327	0.3597	0	Not found	INTERGENIC
1	24160694	24.1607						1		q01.1								1	89	38.9222	2.63	0.39825	LOC_Os01g42490	endonuclease/exonuclease/phosphatase family domain containing protein, expressed	INTRON
1	24165169	24.1652				1				q01.1								1	85	36.5269	3.387	-0.51199	LOC_Os01g42500	zinc finger, C3HC4 type family protein, expressed	NON_SYNONYMOUS_CODING
1	24234621	24.2346				1				q01.1								1	14	13.7725	0.687	0.36886	0	Not found	INTERGENIC
1	24248534	24.2485				1				q01.1								1	5	3.59281	0.0040136	-0.06874	LOC_Os01g42630	C-5 cytosine-specific DNA methylase, putative, expressed	INTRON
1	24336951	24.337				1				q01.1								1	72	14.3713	4.882	-0.95281	0	Not found	INTERGENIC
1	24383450	24.3834				1				q01.1								1	20	14.3713	0.563	-0.35892	LOC_Os01g42850	ThiF family domain containing protein, putative, expressed	INTRON
1	24482988	24.483				1				q01.1								1	7	11.976	0.341	-0.24969	LOC_Os01g42980	ribosomal protein L22, putative, expressed	NON_SYNONYMOUS_CODING
1	24510796	24.5108								q01.1								0	9	5.98802	0.298	-0.34623	0	Not found	INTERGENIC
1	24551101	24.5511								q01.1								0	30	29.3413	0.109	-0.14319	0	Not found	INTERGENIC
1	24593377	24.5934								q01.1								0	1	5.98802	0.559	-0.36227	LOC_Os01g43110	expressed protein	NON_SYNONYMOUS_CODING
1	24615393	24.6154								q01.1								0	1	6.58683	0.127	-0.02972	LOC_Os01g43140	lipase, putative, expressed	UTR_3_PRIME: 260 bases from CDS
1	24660421	24.6604								q01.1								0	24	31.1377	0.101	-0.17054	0	Not found	INTERGENIC
1	24694079	24.6941								q01.1								0	15	5.38922	0.326	-0.37225	LOC_Os01g43220	chitinase domain-containing protein 1 precursor, putative, expressed	INTRON
1	24760802	24.7608								q01.1								0	58	43.7126	0.548	-0.27622	0	Not found	INTERGENIC
1	24765624	24.7656								q01.1								0	3	7.18563	0.086418	-0.03992	LOC_Os01g43330	extra-large G-protein-related, putative, expressed	INTRON
1	24784743	24.7847								q01.1								0	3	7.78443	0.010783	-0.06593	LOC_Os01g43350	protein kinase family protein, putative, expressed	UTR_3_PRIME: 98 bases from CDS
1	24788211	24.7882								q01.1								0	73	44.9102	1.287	0.37735	LOC_Os01g43350	protein kinase family protein, putative, expressed	UTR_5_PRIME: 397 bases from TSS
1	24836934	24.8369								q01.1								0	9	4.79042	0.051867	0.03365	0	Not found	INTERGENIC
1	24851489	24.8515								q01.1								0	81	47.3054	3.048	0.43314	0	Not found	INTERGENIC
1	24859187	24.8592								q01.1								0	41	49.1018	0.625	-0.20511	0	Not found	INTERGENIC
1	24870727	24.8707								q01.1								0	46	47.9042	0.526	0.21731	0	Not found	INTERGENIC
1	24934156	24.9342								q01.1								0	35	8.38323	1.764	-0.33341	0	Not found	INTERGENIC
1	24987907	24.9879								q01.1								0	31	26.9461	0.802	-0.30628	0	Not found	INTERGENIC
1	25016468	25.0165								q01.1								0	15	10.1796	0.966	-0.34666	0	Not found	INTERGENIC
1	25038484	25.0385								q01.1								0	16	12.5749	0.609	-0.14543	LOC_Os01g43690	expressed protein	SYNONYMOUS_CODING
1	25239527	25.2395								q01.1								0	26	18.5629	0.616	0.29733	0	Not found	INTERGENIC
1	25250214	25.2502								q01.1								0	37	26.3473	0.811	-0.32546	0	Not found	INTERGENIC
1	25281829	25.2818								q01.1								0	22	35.9281	0.039878	-0.06791	0	Not found	INTERGENIC
1	25294456	25.2945								q01.1								0	5	4.79042	0.112	0.1408	LOC_Os01g44130	aspartic proteinase oryzasin-1 precursor, putative, expressed	INTRON
1	25298122	25.2981								q01.1								0	2	5.38922	0.188	-0.25024	0	Not found	INTERGENIC
1	25333121	25.3331								q01.1								0	7	10.7784	0.431	-0.17288	0	Not found	INTERGENIC
1	25362835	25.3628								q01.1								0	6	4.19162	0.00058904	0.00764	0	Not found	INTERGENIC
1	25371024	25.371								q01.1								0	8	4.79042	0.583	0.51085	0	Not found	INTERGENIC
1	25372637	25.3726								q01.1								0	3	4.79042	0.583	0.51085	0	Not found	INTERGENIC
1	25414264	25.4143								q01.1								0	2	4.19162	0.641	-0.60769	0	Not found	INTERGENIC
1	25498933	25.4989								q01.1								0	48	8.98204	3.879	-0.74354	0	Not found	INTERGENIC
1	25508056	25.5081								q01.1								0	3	8.98204	0.136	-0.21145	0	Not found	INTERGENIC
1	25531352	25.5314								q01.1								0	25	4.19162	3.59	-0.83605	0	Not found	INTERGENIC
1	25593002	25.593								q01.1								0	2	5.38922	0.010317	0.12118	LOC_Os01g45090	MYB family transcription factor, putative, expressed	NON_SYNONYMOUS_CODING
1	25596879	25.5969								q01.1								0	5	5.38922	0.010317	-0.12118	0	Not found	INTERGENIC
1	25628884	25.6289								q01.1								0	33	34.7305	1.443	-0.28073	0	Not found	INTERGENIC
1	25672977	25.673								q01.1								0	31	33.5329	1.375	-0.28117	0	Not found	INTERGENIC
1	25684060	25.6841								q01.1								0	5	27.5449	0.0057942	-0.03623	0	Not found	INTERGENIC
1	25685951	25.686								q01.1								0	6	26.9461	0.001901	-0.03041	0	Not found	INTERGENIC
1	25719124	25.7191								q01.1								0	35	3.59281	5.662	-1.2665	0	Not found	INTERGENIC
1	25772230	25.7722								q01.1								0	17	4.79042	1.872	0.52639	0	Not found	INTERGENIC
1	25782926	25.7829				1				q01.1								1	20	5.38922	2.361	-0.58044	0	Not found	INTERGENIC
1	25919919	25.9199				1				q01.1								1	20	4.79042	1.872	-0.52639	LOC_Os01g45620	CGMC_MAPKCMGC_2.5 - CGMC includes CDA, MAPK, GSK3, and CLKC kinases, expressed	INTRON
1	25961605	25.9616				1				q01.1								1	13	4.79042	1.872	-0.52639	0	Not found	INTERGENIC
1	26323985	26.324				1				q01.1								1	0	4.19162	0.118	0.09569	LOC_Os01g46290	lipase, putative, expressed	NON_SYNONYMOUS_CODING
1	26511594	26.5116				1				q01.1								1	1	2.99401	0.1	0.13557	0	Not found	INTERGENIC
1	26593177	26.5932				1				q01.1								1	9	2.39521	3.196	1.01896	LOC_Os01g46700	SET domain containing protein, expressed	INTRON
1	26595210	26.5952								q01.1								0	12	5.98802	0.205	-0.38103	LOC_Os01g46700	SET domain containing protein, expressed	NON_SYNONYMOUS_CODING
1	26692984	26.693								q01.1								0	4	5.98802	1.163	-0.25853	0	Not found	INTERGENIC
1	26700771	26.7008								q01.1								0	7	2.39521	3.196	1.01896	LOC_Os01g46810	viral A-type inclusion protein repeat containing protein, expressed	STOP_GAINED
1	26770444	26.7704								q01.1								0	12	5.98802	0.487	-0.027	0	Not found	INTERGENIC
1	26784103	26.7841								q01.1								0	8	5.38922	1.069	-0.61742	LOC_Os01g46926	ubiquitin-conjugating enzyme, putative, expressed	SYNONYMOUS_CODING
1	26786974	26.787								q01.1								0	12	5.98802	0.487	-0.027	LOC_Os01g46932	vacuolar protein-sorting-associated protein 25, putative, expressed	INTRON
1	26814057	26.8141								q01.1								0	9	5.98802	0.487	-0.027	LOC_Os01g46980	vacuolar ATP synthase subunit E, putative, expressed	INTRON
1	26816313	26.8163								q01.1								0	17	6.58683	0.346	0.02984	LOC_Os01g46980	vacuolar ATP synthase subunit E, putative, expressed	UTR_3_PRIME: 35 bases from CDS
1	26917422	26.9174								q01.1								0	11	3.59281	5.922	0.60495	0	Not found	INTERGENIC
1	27025297	27.0253								q01.1								0	21	3.59281	5.922	0.60495	0	Not found	INTERGENIC
1	27028702	27.0287								q01.1								0	13	3.59281	5.922	0.60495	0	Not found	INTERGENIC
1	27055001	27.055								q01.1								0	10	4.19162	4.416	0.35012	0	Not found	INTERGENIC
1	27087298	27.0873								q01.1								0	12	7.18563	0.606	-0.14041	LOC_Os01g47410	aspartic proteinase oryzasin-1 precursor, putative, expressed	NON_SYNONYMOUS_CODING
1	27091261	27.0913																0	10	7.78443	0.536	-0.14014	LOC_Os01g47410	aspartic proteinase oryzasin-1 precursor, putative, expressed	NON_SYNONYMOUS_CODING
1	27104143	27.1041																0	8	7.18563	0.606	0.14041	LOC_Os01g47430	protein of unknown function DUF1296 domain containing protein, expressed	INTRON
1	27110463	27.1105																0	9	7.18563	0.606	0.14041	0	Not found	INTERGENIC
1	27119849	27.1198																0	5	7.18563	0.606	0.14041	LOC_Os01g47450	OsCttP1 - Putative C-terminal processing peptidase homologue, expressed	INTRON
1	27146124	27.1461																0	7	7.78443	0.275	0.02342	LOC_Os01g47490	Lg106, putative, expressed	UTR_5_PRIME: 758 bases from TSS
1	27159244	27.1592																0	6	14.9701	0.054858	-0.15329	0	Not found	INTERGENIC
1	27161527	27.1615																0	12	11.976	0.796	-0.41194	LOC_Os01g47520	hypothetical protein	INTRON
1	27172465	27.1725																0	4	8.98204	0.00046776	-0.25511	LOC_Os01g47530	CGMC_MAPKCMGC_2.6 - CGMC includes CDA, MAPK, GSK3, and CLKC kinases, expressed	INTRON
1	27196502	27.1965																0	8	10.1796	0.417	-0.36424	LOC_Os01g47560	WRKY16, expressed	UTR_3_PRIME: 312 bases from CDS
1	27217471	27.2175																0	8	4.79042	1.584	0.12961	0	Not found	INTERGENIC
1	27251511	27.2515																0	9	7.18563	0.652	-0.61508	0	Not found	INTERGENIC
1	27253051	27.2531																0	5	5.38922	0.212	0.21857	0	Not found	INTERGENIC
1	27262971	27.263																0	5	7.78443	0.142	-0.33895	LOC_Os01g47650	vacuolar protein sorting-associated protein 16, putative, expressed	INTRON
1	27285055	27.2851																0	3	5.38922	0.212	-0.21857	0	Not found	INTERGENIC
1	27316829	27.3168																0	5	5.38922	0.212	0.21857	0	Not found	INTERGENIC
1	27325298	27.3253																0	0	5.38922	0.062401	-0.47078	0	Not found	INTERGENIC
1	27330044	27.33																0	79	38.9222	1.849	-0.35559	0	Not found	INTERGENIC
1	27337109	27.3371						1										1	86	38.3234	3.151	-0.44959	LOC_Os01g47770	CS domain containing protein, putative, expressed	INTRON
1	27417659	27.4177								q01.2								0	4	5.98802	0.221	-0.02683	LOC_Os01g47900	S-locus-like receptor protein kinase, putative, expressed	NON_SYNONYMOUS_CODING
1	27506186	27.5062								q01.2								0	5	5.38922	0.425	0.13105	LOC_Os01g48060	auxin response factor, putative, expressed	NON_SYNONYMOUS_CODING
1	27585390	27.5854								q01.2								0	5	4.19162	1.069	0.08155	0	Not found	INTERGENIC
1	27596767	27.5968								q01.2								0	4	3.59281	1.629	0.27363	LOC_Os01g48180	DDT domain containing protein, putative, expressed	INTRON
1	27610155	27.6102								q01.2								0	1	2.99401	0.35	-0.77776	0	Not found	INTERGENIC
1	27625303	27.6253								q01.2								0	12	12.5749	1.364	0.48043	LOC_Os01g48210	PAP/25A associated domain containing protein, putative, expressed	INTRON
1	27689267	27.6893								q01.2								0	7	5.38922	1.404	-0.56412	0	Not found	INTERGENIC
1	27718131	27.7181								q01.2								0	14	5.38922	4.817	-0.82713	LOC_Os01g48370	OsFBT1 - F-box and tubby domain containing protein, expressed	INTRON
1	27735730	27.7357								q01.2								0	2	2.39521	0.181	-0.71406	LOC_Os01g48390	expressed protein	INTRON
1	27737916	27.7379								q01.2								0	0	2.39521	0.181	-0.71406	LOC_Os01g48390	expressed protein	INTRON
1	27759180	27.7592								q01.2								0	1	2.39521	0.181	-0.71406	LOC_Os01g48440	glycosyltransferase family 43 protein, putative, expressed	INTRON
1	27941462	27.9415								q01.2								0	6	7.78443	0.491	-0.29356	LOC_Os01g48720	RNA polymerase III subunit RPC82 family protein, putative, expressed	SYNONYMOUS_CODING
1	28028497	28.0285								q01.2								0	0	5.98802	0.103	-0.11861	0	Not found	INTERGENIC
1	28058059	28.0581								q01.2								0	72	39.521	2.415	0.35707	LOC_Os01g48900	dynamin-related protein 1A, putative, expressed	SYNONYMOUS_CODING
1	28070574	28.0706								q01.2								0	1	5.38922	0.0015711	-0.2533	0	Not found	INTERGENIC
1	28116036	28.116						1		q01.2								1	98	28.1437	7.69	0.69515	0	Not found	INTERGENIC
1	28121386	28.1214						1		q01.2								1	97	25.7485	6.228	0.68904	LOC_Os01g48980	GPI transamidase component family protein, putative, expressed	SYNONYMOUS_CODING
1	28145666	28.1457						1		q01.2								1	97	25.1497	6.751	0.72455	0	Not found	INTERGENIC
1	28163356	28.1634								q01.2								0	8	7.18563	0.167	0.2917	LOC_Os01g49010	ORC4 - Putative origin recognition complex subunit 4, expressed	INTRON
1	28169186	28.1692								q01.2								0	6	7.18563	0.167	-0.2917	LOC_Os01g49024	phosphatidylserine synthase, putative, expressed	INTRON
1	28185611	28.1856								q01.2								0	32	21.5569	1.484	-0.31124	0	Not found	INTERGENIC
1	28192834	28.1928								q01.2								0	23	22.7545	0.81	0.23408	LOC_Os01g49060	prenyltransferase, putative, expressed	UTR_3_PRIME: 33 bases from CDS
1	28232815	28.2328								q01.2								0	77	23.3533	3.061	-0.4601	LOC_Os01g49110	prenyltransferase, putative, expressed	INTRON
1	28252400	28.2524								q01.2								0	30	47.9042	0.044857	-0.08167	0	Not found	INTERGENIC
1	28265520	28.2655								q01.2								0	25	9.58084	1.325	-0.53434	LOC_Os01g49180	ATP dependent DNA ligase family protein, putative, expressed	INTRON
1	28284170	28.2842								q01.2								0	32	41.9162	1.137	-0.24617	LOC_Os01g49200	microtubule associated protein, putative, expressed	INTRON
1	28291734	28.2917								q01.2								0	83	14.9701	3.581	0.71235	0	Not found	INTERGENIC
1	28342158	28.3422								q01.2								0	23	48.503	0.0086193	-0.03585	LOC_Os01g49300	retrotransposon protein, putative, unclassified, expressed	SYNONYMOUS_CODING
1	28372587	28.3726								q01.2								0	28	47.9042	0.257	0.11905	LOC_Os01g49350	DUF292 domain containing protein, expressed	NON_SYNONYMOUS_CODING
1	28429525	28.4295								q01.2								0	21	25.7485	0.34	0.03541	0	Not found	INTERGENIC
1	28431386	28.4314								q01.2								0	21	34.1317	0.06839	-0.0084	0	Not found	INTERGENIC
1	28442207	28.4422								q01.2								0	77	40.1198	1.886	0.29506	0	Not found	INTERGENIC
1	28537829	28.5378								q01.2								0	23	28.1437	0.641	-0.27119	0	Not found	INTERGENIC
1	28552456	28.5525								q01.2								0	18	23.3533	0.033571	-0.04303	LOC_Os01g49680	DNA repair helicase XPB2, putative, expressed	INTRON
1	28555605	28.5556								q01.2								0	39	46.7066	0.153	-0.10264	0	Not found	INTERGENIC
1	28624251	28.6243								q01.2								0	75	40.1198	1.873	0.2915	0	Not found	INTERGENIC
1	28629158	28.6292								q01.2								0	53	46.7066	1.043	-0.19809	0	Not found	INTERGENIC
1	28657315	28.6573								q01.2								0	1	2.99401	0.022671	-0.15285	0	Not found	INTERGENIC
1	28661381	28.6614								q01.2								0	54	39.521	0.837	-0.23527	0	Not found	INTERGENIC
1	28669462	28.6695								q01.2								0	9	5.98802	1.381	-0.24703	0	Not found	INTERGENIC
1	28671916	28.6719								q01.2								0	13	5.38922	0.525	0.28825	LOC_Os01g49920	protein kinase, putative, expressed	SYNONYMOUS_CODING
1	28709128	28.7091								q01.2								0	45	43.7126	0.917	-0.19966	LOC_Os01g49950	transposon protein, putative, unclassified, expressed	INTRON
1	28734251	28.7343								q01.2								0	1	4.19162	0.323	0.16653	LOC_Os01g50010	clathrin assembly protein, putative, expressed	INTRON
1	28739760	28.7398								q01.2								0	22	40.1198	0.024704	-0.02369	0	Not found	INTERGENIC
1	28774414	28.7744								q01.2								0	14	11.976	0.0010078	0.02109	LOC_Os01g50080	MDR-like ABC transporter, putative, expressed	SYNONYMOUS_CODING
1	28776299	28.7763								q01.2								0	25	5.98802	0.508	0.43255	LOC_Os01g50080	MDR-like ABC transporter, putative, expressed	SYNONYMOUS_CODING
1	28798774	28.7988								q01.2								0	9	11.976	0.0010078	-0.02109	0	Not found	INTERGENIC
1	28810114	28.8101								q01.2								0	10	11.976	0.0010078	0.02109	0	Not found	INTERGENIC
1	28818658	28.8187								q01.2								0	0	6.58683	0.022126	-0.12601	0	Not found	INTERGENIC
1	28839002	28.839								q01.2								0	18	13.7725	0.028063	-0.01943	0	Not found	INTERGENIC
1	28887491	28.8875								q01.2								0	0	3.59281	0.117	-0.04084	LOC_Os01g50320	surp module family protein, putative, expressed	INTRON
1	28912479	28.9125								q01.2								0	1	2.99401	0.022671	-0.15285	0	Not found	INTERGENIC
1	28926064	28.9261								q01.2								0	0	2.99401	0.022671	0.15285	0	Not found	INTERGENIC
1	28980468	28.9805								q01.2								0	10	9.58084	0.078152	-0.0933	LOC_Os01g50470	regulator of chromosome condensation, putative, expressed	SYNONYMOUS_CODING
1	28985758	28.9858								q01.2								0	3	3.59281	0.076178	0.0243	LOC_Os01g50480	SAM dependent carboxyl methyltransferase, putative, expressed	INTRON
1	29062777	29.0628								q01.2								0	12	11.976	0.08399	-0.16702	0	Not found	INTERGENIC
1	29116134	29.1161								q01.2								0	0	2.99401	0.022671	-0.15285	LOC_Os01g50690	WD domain, G-beta repeat domain containing protein, expressed	INTRON
1	29143204	29.1432								q01.2								0	1	3.59281	0.00033865	0.24675	0	Not found	INTERGENIC
1	29218334	29.2183								q01.2								0	10	11.976	0.696	-0.56869	LOC_Os01g50860	chloride transporter, chloride channel family, putative, expressed	INTRON
1	29221872	29.2219								q01.2								0	67	26.9461	3.346	-0.55511	0	Not found	INTERGENIC
1	29242551	29.2426				1				q01.2								1	10	8.38323	0.051346	-0.11354	LOC_Os01g50930	expressed protein	INTRON
1	29291613	29.2916				1				q01.2								1	60	18.5629	4.905	0.85627	LOC_Os01g50980	cullin, putative, expressed	SYNONYMOUS_CODING
1	29386238	29.3862				1				q01.2								1	48	23.3533	2.643	-0.51233	0	Not found	INTERGENIC
1	29445819	29.4458				1				q01.2								1	7	3.59281	1.572	1.36647	LOC_Os01g51220	transport protein particle component, Bet3, domain containing protein, expressed	INTRON
1	29459365	29.4594				1				q01.2								1	30	10.1796	3.096	-0.97936	LOC_Os01g51250	mitochondrial carrier protein, putative, expressed	INTRON
1	29464822	29.4648				1				q01.2								1	86	15.5689	8.035	1.07126	0	Not found	INTERGENIC
1	29466996	29.467				1				q01.2								1	48	25.1497	2.483	0.5493	0	Not found	INTERGENIC
1	29512323	29.5123				1				q01.2								1	5	5.38922	0.171	0.15451	0	Not found	INTERGENIC
1	29516949	29.5169				1				q01.2								1	15	4.79042	1.28	-0.69386	0	Not found	INTERGENIC
1	29529573	29.5296				1				q01.2								1	77	18.5629	5.684	-0.85858	0	Not found	INTERGENIC
1	29550776	29.5508				1				q01.2								1	34	24.5509	1.559	-0.3934	0	Not found	INTERGENIC
1	29556722	29.5567								q01.2								0	31	24.5509	1.559	-0.3934	0	Not found	INTERGENIC
1	29615657	29.6157								q01.2								0	4	20.3593	0.022723	-0.16009	0	Not found	INTERGENIC
1	29727607	29.7276								q01.2								0	10	14.3713	0.791	-0.56196	0	Not found	INTERGENIC
1	29770123	29.7701								q01.2								0	26	9.58084	2.146	0.50132	0	Not found	INTERGENIC
1	29825738	29.8257								q01.2								0	37	23.9521	1.898	0.38754	0	Not found	INTERGENIC
1	29902950	29.903								q01.2								0	58	25.7485	3.025	-0.56372	0	Not found	INTERGENIC
1	29956766	29.9568								q01.2								0	30	3.59281	7.524	-1.4604	0	Not found	INTERGENIC
1	29976557	29.9766								q01.2								0	3	8.98204	0.383	-0.19335	0	Not found	INTERGENIC
1	29981134	29.9811								q01.2								0	16	5.98802	1.421	0.58857	0	Not found	INTERGENIC
1	29983438	29.9834								q01.2								0	14	19.7605	0.49	-0.15777	0	Not found	INTERGENIC
1	30102892	30.1029								q01.2								0	13	5.98802	0.157	0.0281	LOC_Os01g52400	bacterial transferase hexapeptide domain containing protein, expressed	UTR_5_PRIME: 128 bases from TSS
1	30106138	30.1061								q01.2								0	15	12.5749	0.197	0.12058	LOC_Os01g52400	bacterial transferase hexapeptide domain containing protein, expressed	INTRON
1	30112575	30.1126								q01.2								0	25	12.5749	1.789	-0.25237	0	Not found	INTERGENIC
1	30157635	30.1576								q01.2								0	11	9.58084	0.038563	0.069	LOC_Os01g52480	senescence-associated protein, putative, expressed	UTR_3_PRIME: 234 bases from CDS
1	30175519	30.1755								q01.2								0	7	7.78443	0.096028	0.04024	LOC_Os01g52514	B3 DNA binding domain containing protein, expressed	INTRON
1	30178262	30.1783								q01.2								0	5	7.78443	0.096028	-0.04024	LOC_Os01g52514	B3 DNA binding domain containing protein, expressed	INTRON
1	30192833	30.1928								q01.2								0	46	6.58683	5.323	-1.0087	LOC_Os01g52550	ABC transporter, ATP-binding protein, putative, expressed	NON_SYNONYMOUS_CODING
1	30197987	30.198								q01.2								0	1	2.99401	0.35	-0.77776	0	Not found	INTERGENIC
1	30244448	30.2444								q01.2								0	4	2.99401	0.771	-0.89009	LOC_Os01g52610	membrane associated DUF588 domain containing protein, putative, expressed	INTRON
1	30249052	30.2491								q01.2								0	10	11.3772	0.312	-0.23912	LOC_Os01g52610	membrane associated DUF588 domain containing protein, putative, expressed	INTRON
1	30253277	30.2533								q01.2								0	27	4.19162	5.611	-1.1239	LOC_Os01g52630	regulator of chromosome condensation, putative, expressed	NON_SYNONYMOUS_CODING
1	30288520	30.2885								q01.2								0	1	3.59281	0.614	-0.75355	0	Not found	INTERGENIC
1	30308552	30.3086								q01.2								0	12	8.98204	0.028094	0.05201	0	Not found	INTERGENIC
1	30355256	30.3553								q01.2								0	63	33.5329	2.624	-0.48887	LOC_Os01g52760	expressed protein	INTRON
1	30359723	30.3597								q01.2								0	1	4.79042	0.0024857	0.2169	0	Not found	INTERGENIC
1	30426070	30.4261								q01.2								0	9	13.7725	0.238	-0.21911	0	Not found	INTERGENIC
1	30428445	30.4284								q01.2								0	55	18.5629	4.678	0.73877	LOC_Os01g52920	expressed protein	INTRON
1	30461152	30.4612								q01.2								0	2	2.99401	0.052664	-0.17422	LOC_Os01g53000	trehalose synthase, putative, expressed	NON_SYNONYMOUS_CODING
1	30473036	30.473								q01.2								0	1	2.99401	0.052664	0.17422	LOC_Os01g53020	heat shock protein DnaJ, putative, expressed	INTRON
1	30476158	30.4762		1				1		q01.2								2	97	36.5269	6.327	-0.69219		Not found	INTERGENIC
1	30478140	30.4781								q01.2								0	16	17.3653	0.126	0.15439	0	Not found	INTERGENIC
1	30492775	30.4928								q01.2								0	85	30.5389	4.557	-0.72755	LOC_Os01g53070	ATP binding protein, putative, expressed	SYNONYMOUS_CODING
1	30503079	30.5031								q01.2								0	78	28.7425	4.28	-0.67599	LOC_Os01g53079	ubiquitin domain-containing protein 1, putative, expressed	INTRON
1	30515514	30.5155								q01.2								0	11	6.58683	0.041192	0.27082	LOC_Os01g53090	pathogen-related protein, putative, expressed	INTRON
1	30529926	30.5299								q01.2								0	0	2.39521	0.181	0.71406	0	Not found	INTERGENIC
1	30531566	30.5316								q01.2								0	61	34.1317	0.709	-0.3178	0	Not found	INTERGENIC
1	30539652	30.5397								q01.2								0	1	2.99401	0.315	-0.65562	LOC_Os01g53150	GTPase of unknown function domain containing protein, putative, expressed	INTRON
1	30632339	30.6323								q01.2								0	0	2.99401	0.315	0.65562	LOC_Os01g53294	respiratory burst oxidase protein B, putative, expressed	NON_SYNONYMOUS_CODING
1	30645755	30.6458								q01.2								0	0	2.99401	0.315	-0.65562	0	Not found	INTERGENIC
1	30679434	30.6794								q01.2								0	0	3.59281	0.614	-0.75355	0	Not found	INTERGENIC
1	30714647	30.7146								q01.2								0	0	3.59281	0.614	0.75355	LOC_Os01g53450	aminotransferase, classes I and II, domain containing protein, expressed	UTR_5_PRIME: 67 bases from TSS
1	30750617	30.7506								q01.2								0	11	5.98802	0.102	0.10533	0	Not found	INTERGENIC
1	30752862	30.7529								q01.2								0	71	26.3473	1.966	-0.64185	0	Not found	INTERGENIC
1	30792280	30.7923								q01.2								0	70	30.5389	3.273	0.63205	LOC_Os01g53630	ulp1 protease family protein, putative, expressed	INTRON
1	30803634	30.8036								q01.2								0	0	3.59281	0.0072074	0.04864	0	Not found	INTERGENIC
1	30824250	30.8242								q01.2								0	17	5.38922	1.095	0.3865	0	Not found	INTERGENIC
1	30838490	30.8385								q01.2								0	16	25.1497	0.014465	-0.06317	0	Not found	INTERGENIC
1	30841789	30.8418								q01.2								0	22	29.3413	0.118	-0.31171	LOC_Os01g53680	6-phosphofructokinase, putative, expressed	SYNONYMOUS_CODING
1	30917711	30.9177								q01.2								0	34	3.59281	1.005	0.45534	0	Not found	INTERGENIC
1	31006954	31.007																0	5	10.7784	0.034853	-0.13808	LOC_Os01g53920	receptor-like protein kinase 5 precursor, putative, expressed	NON_SYNONYMOUS_CODING
1	31016692	31.0167																0	0	2.99401	0.315	0.65562	LOC_Os01g53940	expressed protein	INTRON
1	31047048	31.047																0	0	2.99401	0.315	-0.65562	0	Not found	INTERGENIC
1	31050368	31.0504																0	0	2.99401	0.315	-0.65562	0	Not found	INTERGENIC
1	31068874	31.0689																0	1	2.99401	0.315	-0.65562	LOC_Os01g54010	peptidase, putative, expressed	INTRON
1	31158785	31.1588																0	9	13.7725	0.212	-0.29639	0	Not found	INTERGENIC
1	31205245	31.2052																0	33	4.79042	7.077	1.07861	LOC_Os01g54240	nucleoporin, putative, expressed	INTRON
1	31229145	31.2291																0	0	2.99401	0.315	-0.65562	0	Not found	INTERGENIC
1	31230695	31.2307																0	55	25.7485	4.636	-0.72522	0	Not found	INTERGENIC
1	31246031	31.246																0	0	2.39521	0.181	-0.71406	0	Not found	INTERGENIC
1	31252147	31.2521																0	1	2.99401	0.315	-0.65562	LOC_Os01g54300	OsMan02 - Endo-Beta-Mannanase, expressed	INTRON
1	31259351	31.2594																0	0	2.99401	0.315	-0.65562	0	Not found	INTERGENIC
1	31276950	31.2769																0	74	37.1257	4.682	-0.70826	LOC_Os01g54350	protein kinase domain containing protein, expressed	INTRON
1	31300283	31.3003																0	21	14.3713	0.375	-0.52548	0	Not found	INTERGENIC
1	31313310	31.3133																0	7	10.7784	0.034853	-0.13808	0	Not found	INTERGENIC
1	31324267	31.3243																0	42	5.98802	7.059	0.97702	0	Not found	INTERGENIC
1	31350119	31.3501																0	0	3.59281	0.614	-0.75355	LOC_Os01g54510	MAC/Perforin domain containing protein, putative, expressed	SYNONYMOUS_CODING
1	31353237	31.3532																0	0	2.99401	0.315	-0.65562	0	Not found	INTERGENIC
1	31380518	31.3805																0	1	2.99401	0.315	0.65562	0	Not found	INTERGENIC
1	31396841	31.3968																0	31	17.3653	0.4	0.37008	LOC_Os01g54580	transporter family protein, putative, expressed	INTRON
1	31423850	31.4239																0	0	2.99401	0.315	0.65562	LOC_Os01g54620	CESA4 - cellulose synthase, expressed	NON_SYNONYMOUS_CODING
1	31431656	31.4317																0	0	3.59281	0.614	-0.75355	LOC_Os01g54630	leucine rich repeat family protein, putative, expressed	UTR_3_PRIME: 275 bases from CDS
1	31456185	31.4562																0	8	10.7784	0.034853	0.13808	LOC_Os01g54670	coiled-coil domain-containing protein 25, putative, expressed	INTRON
1	31485533	31.4855																0	48	20.9581	2.729	0.46343	LOC_Os01g54714	retrotransposon protein, putative, unclassified, expressed	INTRON
1	31509970	31.51																0	20	17.3653	0.010831	-0.09471	LOC_Os01g54770	expressed protein	NON_SYNONYMOUS_CODING
1	31557933	31.5579																0	0	3.59281	0.614	-0.75355	0	Not found	INTERGENIC
1	31559811	31.5598																0	1	2.99401	0.315	-0.65562	LOC_Os01g54870	60S ribosomal protein L18a, putative, expressed	SYNONYMOUS_CODING
1	31566399	31.5664																0	0	3.59281	0.614	-0.75355	0	Not found	INTERGENIC
1	31569295	31.5693																0	0	2.99401	0.315	0.65562	LOC_Os01g54900	lipid-A-disaccharide synthase family protein, expressed	UTR_3_PRIME: 693 bases from CDS
1	31571201	31.5712																0	0	2.99401	0.315	-0.65562	LOC_Os01g54900	lipid-A-disaccharide synthase family protein, expressed	INTRON
1	31602415	31.6024																0	57	38.9222	2.54	0.41261	LOC_Os01g54940	dehydrogenase, putative, expressed	INTRON
1	31630933	31.6309																0	18	16.7665	0.0033183	0.22392	0	Not found	INTERGENIC
1	31653491	31.6535																0	4	10.7784	0.034853	-0.13808	LOC_Os01g55050	protein of unknown function DUF1421 domain containing protein, expressed	INTRON
1	31679650	31.6796																0	78	40.1198	2.867	-0.5777	LOC_Os01g55094	expressed protein	INTRON
1	31688913	31.6889																0	46	19.7605	2.576	-0.46152	LOC_Os01g55094	expressed protein	INTRON
1	31779847	31.7798																0	51	36.5269	2.705	-0.4247	0	Not found	INTERGENIC
1	31787033	31.787																0	35	20.3593	2.652	-0.41446	0	Not found	INTERGENIC
1	31803858	31.8039																0	43	39.521	1.638	0.41725	0	Not found	INTERGENIC
1	31811026	31.811																0	42	32.9341	1.293	0.28511	LOC_Os01g55260	AAA-type ATPase family protein, putative, expressed	NON_SYNONYMOUS_CODING
1	31836815	31.8368																0	46	7.78443	5.337	0.92696	LOC_Os01g55300	DNA-directed polymerase, putative, expressed	UTR_3_PRIME: 420 bases from CDS
1	31850302	31.8503																0	17	29.3413	0.00023711	-0.04418	0	Not found	INTERGENIC
1	31857929	31.8579																0	26	6.58683	2.418	-0.58423	0	Not found	INTERGENIC
1	31862467	31.8625																0	22	6.58683	2.418	-0.58423	LOC_Os01g55350	phosphoenolpyruvate carboxylase, putative, expressed	SYNONYMOUS_CODING
1	31867112	31.8671																0	26	37.7246	0.36	-0.13594	0	Not found	INTERGENIC
1	31876052	31.8761																0	21	6.58683	2.418	0.58423	LOC_Os01g55360	phosphatidate cytidylyltransferase, putative, expressed	NON_SYNONYMOUS_CODING
1	31889378	31.8894																0	25	6.58683	2.418	-0.58423	0	Not found	INTERGENIC
1	31907091	31.9071																0	31	27.5449	0.989	0.23447	0	Not found	INTERGENIC
1	31927141	31.9271																0	1	3.59281	0.597	0.69519	LOC_Os01g55430	OsFBT2 - F-box and tubby domain containing protein, expressed	UTR_3_PRIME: 557 bases from CDS
1	31944319	31.9443																0	1	2.99401	0.155	-0.30322	LOC_Os01g55450	CAMK_KIN1/SNF1/Nim1_like.11 - CAMK includes calcium/calmodulin depedent protein kinases, expressed	UTR_3_PRIME: 487 bases from CDS
1	32043842	32.0438																0	18	15.5689	0.028115	-0.12332	0	Not found	INTERGENIC
1	32084841	32.0848																0	20	38.3234	0.235	0.10285	0	Not found	INTERGENIC
1	32098099	32.0981																0	36	35.3293	0.68	0.2064	LOC_Os01g55740	OsRhmbd4 - Putative Rhomboid homologue, expressed	INTRON
1	32099526	32.0995																0	38	37.1257	1.1	-0.24791	0	Not found	INTERGENIC
1	32109173	32.1092																0	38	37.7246	1.03	0.22537	LOC_Os01g55750	TCP family transcription factor, putative, expressed	INTRON
1	32114402	32.1144																0	2	10.1796	0.002931	-0.02171	0	Not found	INTERGENIC
1	32139656	32.1397																0	1	7.78443	0.143	-0.5314	LOC_Os01g55799	exo70 exocyst complex subunit domain containing protein, expressed	UTR_5_PRIME: 778 bases from TSS
1	32149819	32.1498																0	11	2.99401	1.99	-1.1805	LOC_Os01g55830	glutathione S-transferase, putative, expressed	INTRON
1	32153657	32.1537																0	27	20.3593	0.231	-0.32568	0	Not found	INTERGENIC
1	32272731	32.2727																0	47	10.1796	4.598	-0.84044	0	Not found	INTERGENIC
1	32360741	32.3607																0	37	21.5569	0.458	-0.35512	LOC_Os01g56190	HVT1, putative, expressed	UTR_3_PRIME: 799 bases from CDS
1	32390644	32.3906				1												1	34	20.9581	0.441	-0.3454	LOC_Os01g56240	OsSAUR2 - Auxin-responsive SAUR gene family member, expressed	SYNONYMOUS_CODING
1	32510854	32.5109				1												1	4	2.99401	0.454	0.5321	LOC_Os01g56390	OsFBX26 - F-box domain containing protein, expressed	SYNONYMOUS_CODING
1	32591998	32.592				1												1	8	9.58084	0.539	-0.50422	LOC_Os01g56520	double-stranded RNA binding motif containing protein, expressed	UTR_5_PRIME: 207 bases from TSS
1	32632613	32.6326				1												1	4	2.99401	0.437	0.29978	LOC_Os01g56590	guanine nucleotide exchange family protein, putative, expressed	INTRON
1	32724924	32.7249				1												1	23	41.9162	0.081401	0.12133	0	Not found	INTERGENIC
1	32876408	32.8764				1												1	36	10.1796	2.263	0.6175	LOC_Os01g56910	expressed protein	INTRON
1	32891113	32.8911				1												1	57	5.98802	8.157	-1.3552	LOC_Os01g56930	eukaryotic aspartyl protease domain containing protein, expressed	NON_SYNONYMOUS_CODING
1	32967678	32.9677				1												1	62	8.38323	7.853	-1.1488	LOC_Os01g57073	insulin-degrading enzyme, putative, expressed	INTRON
1	32999408	32.9994				1												1	65	28.7425	3.825	-0.38301	0	Not found	INTERGENIC
1	33007138	33.0071		1		1		1										3	90	43.7126	9.155	0.68958	LOC_Os01g57110	SNF2 family N-terminal domain containing protein, expressed	INTRON
1	33055445	33.0554				1												1	47	35.3293	0.797	0.23334	LOC_Os01g57210	katanin p80 WD40 repeat-containing subunit B1 homolog 1, putative, expressed	INTRON
1	33057027	33.057				1												1	2	6.58683	0.173	-0.16987	LOC_Os01g57210	katanin p80 WD40 repeat-containing subunit B1 homolog 1, putative, expressed	SYNONYMOUS_CODING
1	33060660	33.0607				1												1	30	20.3593	0.173	0.1986	LOC_Os01g57220	secretory carrier-associated membrane protein, putative, expressed	INTRON
1	33081778	33.0818				1												1	17	18.5629	0.391	0.04212	0	Not found	INTERGENIC
1	33091343	33.0913				1												1	20	30.5389	0.354	0.09866	0	Not found	INTERGENIC
1	33093016	33.093																0	20	30.5389	0.354	0.09866	LOC_Os01g57270	disease resistance RPP13-like protein 1, putative, expressed	NON_SYNONYMOUS_CODING
1	33101162	33.1012																0	7	31.7365	0.0072978	0.01624	LOC_Os01g57280	rp1, putative, expressed	SYNONYMOUS_CODING
1	33157251	33.1573																0	12	20.9581	0.13	-0.07899	LOC_Os01g57360	acyltransferase, putative, expressed	INTRON
1	33166539	33.1665																0	3	6.58683	0.173	0.16987	0	Not found	INTERGENIC
1	33170963	33.171																0	1	6.58683	0.173	0.16987	LOC_Os01g57370	cyclic nucleotide-gated ion channel 2, putative, expressed	INTRON
1	33185900	33.1859																0	3	3.59281	1.083	0.86403	LOC_Os01g57420	diacylglycerol kinase, putative, expressed	UTR_3_PRIME: 928 bases from CDS
1	33190668	33.1907																0	20	39.521	0.02769	9e-05	LOC_Os01g57420	diacylglycerol kinase, putative, expressed	INTRON
1	33213346	33.2133																0	7	9.58084	0.038448	-0.12307	LOC_Os01g57480	serine/threonine-protein kinase receptor precursor, putative, expressed	INTRON
1	33262213	33.2622																0	21	40.1198	0.022248	0.00269	0	Not found	INTERGENIC
1	33279867	33.2799																0	18	40.7186	0.0016594	-0.0785	0	Not found	INTERGENIC
1	33293767	33.2938																0	32	40.7186	0.899	-0.07651	0	Not found	INTERGENIC
1	33336263	33.3363																0	19	40.1198	0.022248	-0.00269	0	Not found	INTERGENIC
1	33384715	33.3847																0	8	9.58084	0.0016646	0.09447	0	Not found	INTERGENIC
1	33456356	33.4564																0	8	9.58084	0.038448	-0.12307	LOC_Os01g57854	pectinesterase, putative, expressed	INTRON
1	33477642	33.4776																0	10	8.98204	0.266	0.03303	LOC_Os01g57890	Homeobox domain containing protein, expressed	NON_SYNONYMOUS_CODING
1	33484768	33.4848																0	20	41.9162	0.144	-0.06838	LOC_Os01g57920	OsFBL3 - F-box domain and LRR containing protein, expressed	UTR_3_PRIME: 18 bases from CDS
1	33486673	33.4867																0	8	8.98204	0.266	0.03303	LOC_Os01g57920	OsFBL3 - F-box domain and LRR containing protein, expressed	SYNONYMOUS_CODING
1	33546364	33.5464																0	35	10.7784	0.485	-0.35434	0	Not found	INTERGENIC
1	33615593	33.6156																0	13	8.38323	0.41	0.13352	LOC_Os01g58114	expressed protein	INTRON
1	33629815	33.6298																0	7	8.98204	0.266	-0.03303	LOC_Os01g58150	expressed protein	UTR_3_PRIME: 12 bases from CDS
1	33700294	33.7003																0	34	47.9042	0.383	0.27423	0	Not found	INTERGENIC
1	33708686	33.7087																0	24	48.503	0.189	-0.20418	0	Not found	INTERGENIC
1	33732800	33.7328																0	27	48.503	0.253	-0.24261	LOC_Os01g58380	3-hydroxybutyryl-CoA dehydrogenase, putative, expressed	UTR_3_PRIME: 108 bases from CDS
1	33782975	33.783																0	0	2.99401	0.496	-0.41537	0	Not found	INTERGENIC
1	33792830	33.7928																0	4	3.59281	1.083	-0.86403	LOC_Os01g58459	expressed protein	INTRON
1	33871634	33.8716																0	0	2.99401	0.499	0.7183	LOC_Os01g58580	ICE-like protease p20 domain containing protein, putative, expressed	UTR_3_PRIME: 25 bases from CDS
1	33901316	33.9013																0	31	29.3413	0.392	-0.19755	LOC_Os01g58640	nucleotide pyrophosphatase/phosphodiesterase, putative, expressed	INTRON
1	33927909	33.9279																0	37	27.5449	0.903	-0.2197	LOC_Os01g58690	endonuclease/exonuclease/phosphatase family domain containing protein, expressed	SYNONYMOUS_CODING
1	34039719	34.0397																0	16	37.7246	0.203	0.12118	0	Not found	INTERGENIC
1	34045757	34.0458																0	18	26.3473	0.339	-0.14996	0	Not found	INTERGENIC
1	34135804	34.1358																0	10	40.7186	0.037353	-0.02456	0	Not found	INTERGENIC
1	34156592	34.1566																0	15	44.3114	0.0135	-0.1491	LOC_Os01g59130	proline-rich family protein, putative, expressed	INTRON
1	34167165	34.1672																0	3	2.39521	0.387	-0.7733	0	Not found	INTERGENIC
1	34179238	34.1792																0	27	28.7425	0.313	-0.21853	LOC_Os01g59160	UBA/TS-N domain containing protein, expressed	INTRON
1	34187435	34.1874																0	43	32.9341	0.414	0.16649	0	Not found	INTERGENIC
1	34194273	34.1943																0	21	35.9281	0.751	0.24211	0	Not found	INTERGENIC
1	34227051	34.2271																0	9	34.1317	0.235	0.10538	0	Not found	INTERGENIC
1	34284275	34.2843																0	14	38.9222	0.159	0.04125	0	Not found	INTERGENIC
1	34285684	34.2857																0	16	2.99401	1.99	1.18052	0	Not found	INTERGENIC
1	34289264	34.2893				1												1	15	37.7246	0.091753	0.00634	0	Not found	INTERGENIC
1	34298625	34.2986				1												1	11	35.3293	0.065179	0.03356	LOC_Os01g59340	dihydropyrimidinase, putative, expressed	INTRON
1	34303316	34.3033				1												1	11	33.5329	0.195	0.08411	LOC_Os01g59340	dihydropyrimidinase, putative, expressed	NON_SYNONYMOUS_CODING
1	34307010	34.307				1												1	4	4.79042	0.011904	-0.1419	LOC_Os01g59350	transcription factor, putative, expressed	INTRON
1	34435745	34.4357				1												1	4	2.99401	0.835	-0.84115	LOC_Os01g59550	senescence-induced receptor-like serine/threonine-protein kinase precursor, putative, expressed	INTRON
1	34446335	34.4463				1												1	38	44.9102	1.935	-0.30362	LOC_Os01g59570	senescence-induced receptor-like serine/threonine-protein kinase precursor, putative, expressed	NON_SYNONYMOUS_CODING
1	34449662	34.4497																0	29	29.9401	0.669	-0.11306	LOC_Os01g59570	senescence-induced receptor-like serine/threonine-protein kinase precursor, putative, expressed	INTRON
1	34453080	34.4531																0	33	30.5389	0.937	-0.15804	LOC_Os01g59570	senescence-induced receptor-like serine/threonine-protein kinase precursor, putative, expressed	INTRON
1	34461099	34.4611																0	55	47.3054	2.586	0.37691	LOC_Os01g59580	retrotransposon protein, putative, unclassified, expressed	INTRON
1	34488570	34.4886																0	13	13.1737	0.451	-0.33254	LOC_Os01g59630	exostosin family domain containing protein, expressed	INTRON
1	34517808	34.5178																0	27	49.7006	0.356	-0.06136	LOC_Os01g59670	expressed protein	NON_SYNONYMOUS_CODING
1	34524936	34.5249																0	16	23.9521	0.00045931	0.07915	LOC_Os01g59680	NHL25, putative, expressed	INTRON
1	34575326	34.5753																0	35	42.515	0.817	0.08031	LOC_Os01g59780	AP2 domain containing protein, expressed	INTRON
1	34588489	34.5885																0	85	29.3413	3.828	0.49106	0	Not found	INTERGENIC
1	34605760	34.6058																0	7	33.5329	0.039951	-0.06857	LOC_Os01g59840	Os1bglu3 - beta-glucosidase homologue, similar to G. max isohydroxyurate hydrolase, expressed	NON_SYNONYMOUS_CODING
1	34622561	34.6226																0	15	28.7425	0.108	-0.05059	LOC_Os01g59860	expressed protein	INTRON
1	34630031	34.63																0	10	3.59281	1.84	-1.1191	LOC_Os01g59880	inositol-1, 4, 5-trisphosphate 5-phosphatase, putative, expressed	UTR_3_PRIME: 1290 bases from CDS
1	34653285	34.6533																0	7	25.7485	0.0065963	0.0507	LOC_Os01g59930	NADH-cytochrome b5 reductase, putative, expressed	INTRON
1	34681688	34.6817																0	15	33.5329	0.041014	-0.08521	LOC_Os01g59980	zinc finger family protein, putative, expressed	SYNONYMOUS_CODING
1	34713288	34.7133																0	12	27.5449	0.0048077	0.02151	LOC_Os01g60040	HEAT repeat family protein, putative, expressed	UTR_3_PRIME: 601 bases from CDS
1	34737299	34.7373																0	10	7.18563	0.107	0.34158	0	Not found	INTERGENIC
1	34739258	34.7393																0	48	37.1257	0.421	-0.19458	LOC_Os01g60060	leucine-rich repeat family protein, putative, expressed	INTRON
1	34776348	34.7763																0	20	17.9641	0.02184	0.0432	LOC_Os01g60120	transmembrane protein 56, putative, expressed	UTR_3_PRIME: 193 bases from CDS
1	34814306	34.8143																0	18	8.98204	0.02207	-0.18792	0	Not found	INTERGENIC
1	34855834	34.8558																0	76	25.7485	2.64	0.36233	LOC_Os01g60260	KH domain containing protein, putative, expressed	INTRON
1	34861369	34.8614				1												1	53	8.98204	3.403	0.67364	0	Not found	INTERGENIC
1	34882090	34.8821				1												1	11	7.18563	0.287	0.20847	0	Not found	INTERGENIC
1	34906121	34.9061		1		1												2	52	3.59281	11.678	1.46738	LOC_Os01g60340	NTMC2Type1.1 protein, putative, expressed	INTRON
1	34939069	34.9391				1												1	2	3.59281	0.010741	0.1082	LOC_Os01g60410	ubiquitin-conjugating enzyme, putative, expressed	NON_SYNONYMOUS_CODING
1	34987517	34.9875				1												1	2	7.78443	0.069756	0.23918	LOC_Os01g60500	hypothetical protein	INTRON
1	35001790	35.0018		1		1												2	51	3.59281	11.678	1.46738	LOC_Os01g60520	WRKY116, expressed	INTRON
1	35007214	35.0072				1												1	2	8.98204	0.0072413	-0.1057	0	Not found	INTERGENIC
1	35058077	35.0581				1												1	67	14.9701	3.803	-0.46059	0	Not found	INTERGENIC
1	35080336	35.0803		1		1												2	60	2.99401	15.324	2.00317		Not found	INTERGENIC
1	35086108	35.0861				1												1	58	15.5689	3.146	0.38682	0	Not found	INTERGENIC
1	35090235	35.0902				1												1	66	14.9701	3.803	0.46059	LOC_Os01g60680	expressed protein	INTRON
1	35129998	35.13				1												1	45	14.3713	1.328	0.33247	LOC_Os01g60740	LTPL16 - Protease inhibitor/seed storage/LTP family protein precursor, expressed	UTR_3_PRIME: 449 bases from CDS
1	35170571	35.1706				1												1	70	10.7784	7.535	-0.92429	0	Not found	INTERGENIC
1	35225302	35.2253				1												1	52	13.7725	2.684	-0.54347	LOC_Os01g60900	expressed protein	INTRON
1	35241374	35.2414				1												1	11	2.99401	2.857	0.96396	0	Not found	INTERGENIC
1	35333371	35.3334				1												1	44	11.976	2.402	-0.58401	LOC_Os01g61070	heavy metal-associated domain containing protein, expressed	UTR_3_PRIME: 126 bases from CDS
1	35347340	35.3473				1												1	39	11.976	2.402	-0.58401	0	Not found	INTERGENIC
1	35400273	35.4003				1												1	54	10.1796	5.959	0.85848	0	Not found	INTERGENIC
1	35413084	35.4131				1												1	44	14.3713	2.476	0.45129	LOC_Os01g61190	exo70 exocyst complex subunit, putative, expressed	INTRON
1	35428716	35.4287				1												1	56	12.5749	5.671	0.66365	0	Not found	INTERGENIC
1	35638936	35.6389				1												1	18	20.3593	0.0015908	0.17161	LOC_Os01g61610	flavonol synthase/flavanone 3-hydroxylase, putative, expressed	INTRON
1	35722631	35.7226				1												1	17	5.98802	1.374	-0.77572	LOC_Os01g61760	myosin heavy chain-related, putative, expressed	SYNONYMOUS_CODING
1	35742359	35.7424				1												1	21	5.98802	1.374	-0.77572	LOC_Os01g61780	vacuolar ATP synthase 98 kDa subunit, putative, expressed	INTRON
1	35747798	35.7478				1												1	21	22.1557	0.0080882	0.17961	0	Not found	INTERGENIC
1	35786038	35.786				1												1	36	31.1377	0.834	-0.09896	LOC_Os01g61860	TBC domain containing protein, expressed	NON_SYNONYMOUS_CODING
1	35803607	35.8036																0	20	5.98802	1.374	0.77572	0	Not found	INTERGENIC
1	35880835	35.8808																0	23	5.98802	1.374	0.77572	0	Not found	INTERGENIC
1	35883790	35.8838																0	21	5.98802	1.374	0.77572	0	Not found	INTERGENIC
1	35890912	35.8909																0	6	2.39521	0.0034852	-0.21405	LOC_Os01g62000	pectate lyase 4 precursor, putative, expressed	NON_SYNONYMOUS_CODING
1	35911688	35.9117																0	7	2.39521	0.0034852	-0.21405	0	Not found	INTERGENIC
1	35958248	35.9582																0	9	9.58084	0.026853	-0.27779	0	Not found	INTERGENIC
1	35967289	35.9673																0	16	6.58683	1.01	-0.66989	0	Not found	INTERGENIC
1	35998585	35.9986																0	13	24.5509	0.502	0.01969	0	Not found	INTERGENIC
1	36029944	36.0299																0	12	17.3653	0.036011	-0.24629	LOC_Os01g62260	thaumatin, putative, expressed	UTR_3_PRIME: 150 bases from CDS
1	36090402	36.0904																0	16	19.7605	0.021439	-0.26441	LOC_Os01g62360	expressed protein	INTRON
1	36099978	36.1																0	33	29.9401	0.07575	0.31498	LOC_Os01g62380	fasciclin-like arabinogalactan protein, putative, expressed	INTRON
1	36130406	36.1304																0	10	2.99401	2.07	-1.0574	LOC_Os01g62420	triosephosphate isomerase, cytosolic, putative, expressed	INTRON
1	36131797	36.1318																0	23	7.18563	1.181	-0.71125	LOC_Os01g62420	triosephosphate isomerase, cytosolic, putative, expressed	STOP_GAINED
1	36133041	36.133																0	52	24.5509	0.544	0.41658	0	Not found	INTERGENIC
1	36135270	36.1353																0	40	7.78443	1.775	-0.75949	0	Not found	INTERGENIC
1	36143154	36.1432																0	24	7.18563	1.181	0.71125	LOC_Os01g62440	ribonuclease protein, putative, expressed	NON_SYNONYMOUS_CODING
1	36205111	36.2051																0	23	29.9401	0.009049	0.27163	0	Not found	INTERGENIC
1	36223061	36.2231																0	22	29.9401	0.009049	-0.27163	LOC_Os01g62570	ATP/GTP/Ca++ binding protein, putative, expressed	INTRON
1	36267186	36.2672																0	21	7.18563	1.181	-0.71125	0	Not found	INTERGENIC
1	36354472	36.3545																0	24	7.18563	1.181	-0.71125	0	Not found	INTERGENIC
1	36382522	36.3825																0	21	7.18563	1.181	-0.71125	LOC_Os01g62810	regulator of chromosome condensation, putative, expressed	INTRON
1	36399916	36.3999																0	21	5.38922	0.689	-0.26645	LOC_Os01g62850	membrane associated DUF588 domain containing protein, putative, expressed	INTRON
1	36404823	36.4048																0	25	7.18563	0.125	-0.12854	LOC_Os01g62860	oxidoreductase, aldo/keto reductase family protein, putative, expressed	INTRON
1	36412415	36.4124																0	13	9.58084	0.752	-0.4893	LOC_Os01g62870	oxidoreductase, aldo/keto reductase family protein, putative, expressed	INTRON
1	36420288	36.4203																0	10	5.98802	0.862	-0.59009	LOC_Os01g62880	oxidoreductase, aldo/keto reductase family protein, putative, expressed	UTR_3_PRIME: 335 bases from CDS
1	36431594	36.4316																0	13	9.58084	0.752	0.4893	LOC_Os01g62900	amino acid kinase, putative, expressed	INTRON
1	36443885	36.4439																0	11	8.98204	0.452	-0.41238	0	Not found	INTERGENIC
1	36469000	36.469																0	13	8.98204	0.584	-0.42195	LOC_Os01g62950	ras-related protein, putative, expressed	INTRON
1	36497059	36.4971																0	26	15.5689	0.020911	0.0401	LOC_Os01g63010	universal stress protein domain containing protein, putative, expressed	UTR_3_PRIME: 98 bases from CDS
1	36542842	36.5428																0	43	17.3653	0.67	-0.18801	LOC_Os01g63060	phosphatidic acid phosphatase-related, putative, expressed	INTRON
1	36598825	36.5988																0	6	8.98204	0.584	-0.42195	LOC_Os01g63150	retrotransposon protein, putative, Ty3-gypsy subclass, expressed	INTRON
1	36621359	36.6214																0	18	9.58084	0.752	-0.4893	LOC_Os01g63180	laccase-6 precursor, putative, expressed	UTR_3_PRIME: 260 bases from CDS
1	36648493	36.6485																0	3	3.59281	0.489	0.96424	0	Not found	INTERGENIC
1	36654885	36.6549																0	12	9.58084	0.752	-0.4893	0	Not found	INTERGENIC
1	36719024	36.719																0	39	5.98802	1.714	0.4475	LOC_Os01g63354	ELM2 domain containing protein, putative, expressed	NON_SYNONYMOUS_CODING
1	36720865	36.7209																0	21	8.38323	1.22	-0.64455	LOC_Os01g63354	ELM2 domain containing protein, putative, expressed	INTRON
1	36740809	36.7408																0	21	8.38323	1.22	-0.64455	0	Not found	INTERGENIC
1	36774795	36.7748																0	21	8.38323	1.22	-0.64455	0	Not found	INTERGENIC
1	36778218	36.7782																0	19	8.98204	1.454	-0.70188	0	Not found	INTERGENIC
1	36791112	36.7911																0	16	8.98204	1.454	0.70188	0	Not found	INTERGENIC
1	36954820	36.9548																0	34	9.58084	1.536	-0.35847	LOC_Os01g63710	CDC6 - Putative DNA replication initiation protein, expressed	INTRON
1	36966376	36.9664																0	40	9.58084	1.742	-0.77223	0	Not found	INTERGENIC
1	36992093	36.9921																0	18	8.98204	1.454	-0.70188	0	Not found	INTERGENIC
1	37030152	37.0302																0	16	8.98204	1.454	-0.70188	LOC_Os01g63820	double-stranded RNA binding motif containing protein, expressed	INTRON
1	37034300	37.0343																0	20	8.98204	1.454	-0.70188	LOC_Os01g63830	dehydrodolichyl diphosphate synthase, putative, expressed	INTRON
1	37048043	37.048																0	34	10.1796	1.259	0.30417	LOC_Os01g63854	transmembrane amino acid transporter protein, putative, expressed	INTRON
1	37103314	37.1033																0	19	8.98204	1.454	0.70188	0	Not found	INTERGENIC
1	37122219	37.1222																0	20	8.98204	1.454	0.70188	0	Not found	INTERGENIC
1	37137468	37.1375																0	12	9.58084	0.097793	-0.3032	0	Not found	INTERGENIC
1	37138613	37.1386																0	0	11.3772	0.0039884	-0.11664	0	Not found	INTERGENIC
1	37141993	37.142																0	0	11.3772	0.0039884	0.11664	0	Not found	INTERGENIC
1	37147339	37.1473																0	22	8.98204	1.454	-0.70188	LOC_Os01g63980	ZOS1-17 - C2H2 zinc finger protein, expressed	UTR_3_PRIME: 56 bases from CDS
1	37177948	37.1779																0	20	8.98204	1.454	0.70188	LOC_Os01g64010	dual specificity protein phosphatase, putative, expressed	INTRON
1	37302534	37.3025																0	10	26.9461	0.229	0.09186	0	Not found	INTERGENIC
1	37306249	37.3062																0	2	9.58084	4.1636e-05	0.25905	LOC_Os01g64250	hemerythrin family protein, expressed	INTRON
1	37316843	37.3168																0	9	10.1796	0.673	0.09341	LOC_Os01g64280	sorting nexin 1, putative, expressed	INTRON
1	37327563	37.3276																0	35	32.3353	0.382	-0.30406	0	Not found	INTERGENIC
1	37347643	37.3476																0	26	23.3533	0.675	-0.30558	0	Not found	INTERGENIC
1	37405958	37.406																0	5	9.58084	4.1636e-05	0.25905	0	Not found	INTERGENIC
1	37461151	37.4612																0	11	26.9461	0.0033672	0.06422	LOC_Os01g64560	helix-loop-helix DNA-binding protein, putative, expressed	SYNONYMOUS_CODING
1	37469143	37.4691																0	1	12.5749	0.226	-0.22269	0	Not found	INTERGENIC
1	37533183	37.5332																0	5	9.58084	4.1636e-05	0.25905	0	Not found	INTERGENIC
1	37546222	37.5462																0	12	49.7006	0.036518	-0.03922	0	Not found	INTERGENIC
1	37569728	37.5697																0	14	49.1018	0.322	-0.04658	LOC_Os01g64750	sterol 3-beta-glucosyltransferase, putative, expressed	INTRON
1	37572905	37.5729																0	2	13.7725	0.0085281	-0.01548	LOC_Os01g64750	sterol 3-beta-glucosyltransferase, putative, expressed	INTRON
1	37579290	37.5793																0	20	38.3234	0.167	-0.0375	0	Not found	INTERGENIC
1	37667057	37.6671																0	17	14.9701	0.364	0.04784	LOC_Os01g64900	HEAT, putative, expressed	UTR_3_PRIME: 579 bases from CDS
1	37682404	37.6824																0	5	12.5749	0.226	0.22269	LOC_Os01g64910	anthocyanidin 5,3-O-glucosyltransferase, putative, expressed	UTR_3_PRIME: 130 bases from CDS
1	37719614	37.7196																0	3	9.58084	4.1636e-05	-0.25905	LOC_Os01g64980	ion channel DMI1, chloroplast precursor, putative, expressed	SYNONYMOUS_CODING
1	37723375	37.7234																0	4	9.58084	4.1636e-05	-0.25905	LOC_Os01g64990	GPI transamidase subunit PIG-U domain containing protein, expressed	INTRON
1	37733048	37.733																0	11	10.1796	0.673	0.09341	0	Not found	INTERGENIC
1	37764798	37.7648																0	16	11.3772	0.122	-0.11969	LOC_Os01g65070	hydrolase, alpha/beta fold family domain containing protein, expressed	INTRON
1	37771471	37.7715																0	17	26.9461	0.064993	-0.01753	0	Not found	INTERGENIC
1	37777604	37.7776																0	9	10.1796	0.673	0.09341	LOC_Os01g65080	ZOS1-18 - C2H2 zinc finger protein, expressed	SYNONYMOUS_CODING
1	37780364	37.7804																0	1	14.3713	0.010875	0.00112	LOC_Os01g65090	aminotransferase, classes I and II, domain containing protein, expressed	INTRON
1	37787083	37.7871																0	7	10.1796	0.673	0.09341	0	Not found	INTERGENIC
1	37791386	37.7914																0	16	47.9042	0.0044658	0.04172	LOC_Os01g65100	peptide transporter, putative, expressed	UTR_5_PRIME: 10 bases from TSS
1	37793361	37.7934																0	2	14.3713	0.010875	-0.00112	0	Not found	INTERGENIC
1	37844158	37.8442																0	6	11.3772	0.363	0.04868	0	Not found	INTERGENIC
1	37846299	37.8463																0	7	11.3772	0.363	-0.04868	LOC_Os01g65220	XRN 5'-3' exonuclease N-terminus domain containing protein, expressed	INTRON
1	37856205	37.8562																0	6	11.3772	0.363	0.04868	LOC_Os01g65230	AGC_AGC_other_PDK1_Pk61C.1 - ACG kinases include homologs to PKA, PKG and PKC, expressed	INTRON
1	37879500	37.8795																0	6	11.3772	0.363	0.04868	0	Not found	INTERGENIC
1	37925006	37.925																0	8	11.3772	0.363	0.04868	0	Not found	INTERGENIC
1	37954756	37.9548																0	2	13.7725	0.025508	0.06574	0	Not found	INTERGENIC
1	37957898	37.9579																0	3	9.58084	0.06175	0.26254	LOC_Os01g65400	DNA polymerase I, putative, expressed	NON_SYNONYMOUS_CODING
1	37962286	37.9623																0	8	10.7784	0.217	0.03333	0	Not found	INTERGENIC
1	37972073	37.9721																0	7	24.5509	0.24	0.06406	0	Not found	INTERGENIC
1	37976097	37.9761																0	0	13.7725	0.025508	0.06574	0	Not found	INTERGENIC
1	38024480	38.0245																0	3	11.3772	0.0058479	0.06841	0	Not found	INTERGENIC
1	38027610	38.0276																0	16	11.3772	0.875	0.52811	LOC_Os01g65520	Sad1 / UNC-like C-terminal domain containing protein, putative, expressed	INTRON
1	38046283	38.0463																0	2	11.3772	0.0058479	-0.06841	0	Not found	INTERGENIC
1	38067466	38.0675																0	2	10.1796	0.00020476	-0.10948	LOC_Os01g65580	mitotic checkpoint family protein, putative, expressed	SYNONYMOUS_CODING
1	38187089	38.1871																0	49	32.3353	1.55	-0.32382	0	Not found	INTERGENIC
1	38193632	38.1936																0	1	10.1796	0.013026	-0.06103	0	Not found	INTERGENIC
1	38202846	38.2028																0	3	10.1796	0.109	-0.11501	0	Not found	INTERGENIC
1	38241256	38.2413				1												1	68	28.7425	1.158	-0.40279	0	Not found	INTERGENIC
1	38248563	38.2486				1												1	61	41.3174	1.991	-0.45556	0	Not found	INTERGENIC
1	38275645	38.2756				1												1	76	20.3593	1.41	-0.48367	LOC_Os01g65920	F-box/LRR-repeat protein 2, putative, expressed	INTRON
1	38279749	38.2797				1												1	3	10.7784	0.05358	-0.15923	0	Not found	INTERGENIC
1	38329006	38.329				1				q01.3								1	3	9.58084	0.030424	-0.22146	0	Not found	INTERGENIC
1	38391100	38.3911				1				q01.3								1	81	27.5449	5.221	0.5135	LOC_Os01g66110	methyltransferase, putative, expressed	INTRON
1	38434998	38.435				1				q01.3								1	52	49.1018	1.797	-0.39449	0	Not found	INTERGENIC
1	38497457	38.4975				1				q01.3								1	36	18.5629	0.902	-0.21267	0	Not found	INTERGENIC
1	38501100	38.5011				1				q01.3								1	7	8.98204	0.163	-0.33711	LOC_Os01g66290	OsMADS21 - MADS-box family gene with MIKCc type-box, expressed	INTRON
1	38509090	38.5091				1				q01.3								1	12	7.18563	2.2	0.35708	0	Not found	INTERGENIC
1	38515041	38.515				1				q01.3								1	36	14.9701	0.363	-0.42883	0	Not found	INTERGENIC
1	38517750	38.5177				1				q01.3								1	66	13.7725	3.498	-0.7482	LOC_Os01g66320	expressed protein	UTR_3_PRIME: 302 bases from CDS
1	38524921	38.5249				1				q01.3								1	82	20.9581	6.119	0.65395	LOC_Os01g66330	ATP-dependent Clp protease ATP-binding subunit clpX, putative, expressed	INTRON
1	38553355	38.5534				1				q01.3								1	72	14.3713	2.689	-0.62202	LOC_Os01g66379	expressed protein	INTRON
1	38560505	38.5605				1				q01.3								1	66	14.9701	2.618	-0.58678	0	Not found	INTERGENIC
1	38614134	38.6141				1				q01.3								1	29	46.1078	0.062603	0.25917	0	Not found	INTERGENIC
1	38659961	38.66								q01.3								0	7	9.58084	0.030424	-0.22146	LOC_Os01g66580	RNA polymerase III RPC4 domain containing protein, expressed	NON_SYNONYMOUS_CODING
1	38700197	38.7002								q01.3								0	2	9.58084	0.030424	0.22146	LOC_Os01g66630	S-domain receptor-like protein kinase, putative, expressed	SYNONYMOUS_CODING
1	38704912	38.7049								q01.3								0	3	8.38323	0.0015567	-0.15932	LOC_Os01g66640	S-domain receptor-like protein kinase, putative, expressed	INTRON
1	38710571	38.7106								q01.3								0	4	16.1677	0.017524	-0.09163	0	Not found	INTERGENIC
1	38714445	38.7144								q01.3								0	37	16.1677	2.283	-0.55	LOC_Os01g66650	expressed protein	NON_SYNONYMOUS_CODING
1	38722651	38.7227								q01.3								0	5	9.58084	0.030424	0.22146	0	Not found	INTERGENIC
1	38745067	38.7451								q01.3								0	11	5.38922	2.113	0.47546	LOC_Os01g66700	beta-hexosaminidase precursor, putative, expressed	SYNONYMOUS_CODING
1	38760342	38.7603								q01.3								0	18	32.3353	1.196	-0.2095	LOC_Os01g66740	inactive receptor kinase At1g27190 precursor, putative, expressed	INTRON
1	38808127	38.8081								q01.3								0	13	29.3413	0.016051	-0.02272	LOC_Os01g66840	pectinacetylesterase domain containing protein, expressed	INTRON
1	38836845	38.8368								q01.3								0	45	3.59281	5.824	1.28699	LOC_Os01g66870	transposon protein, putative, CACTA, En/Spm sub-class, expressed	INTRON
1	38847771	38.8478								q01.3								0	13	43.1138	0.051249	0.01716	0	Not found	INTERGENIC
1	38867465	38.8675								q01.3								0	9	8.38323	1.183	-0.20542	LOC_Os01g66920	Ser/Thr protein phosphatase family protein, putative, expressed	NON_SYNONYMOUS_CODING
1	38894001	38.894								q01.3								0	39	3.59281	5.548	1.27845	LOC_Os01g66970	zinc finger, C3HC4 type domain containing protein, expressed	UTR_3_PRIME: 6 bases from CDS
1	38904980	38.905								q01.3								0	41	3.59281	3.092	0.899	LOC_Os01g66990	expressed protein	INTRON
1	38968710	38.9687								q01.3								0	21	6.58683	2.949	-0.56664	0	Not found	INTERGENIC
1	38970728	38.9707								q01.3								0	1	10.1796	0.0015292	-0.14154	0	Not found	INTERGENIC
1	38997056	38.9971								q01.3								0	35	48.503	1.373	0.23082	LOC_Os01g67190	ribonuclease T2 family domain containing protein, expressed	INTRON
1	38999211	38.9992								q01.3								0	14	35.3293	0.041569	0.01577	LOC_Os01g67200	ribosomal protein L13 family protein, putative, expressed	INTRON
1	39021617	39.0216								q01.3								0	3	8.38323	0.01973	-0.00267	0	Not found	INTERGENIC
1	39022928	39.0229								q01.3								0	42	28.7425	1.836	0.16856	0	Not found	INTERGENIC
1	39032128	39.0321								q01.3								0	14	35.3293	0.041569	0.01577	LOC_Os01g67250	Rad21 / Rec8 like protein, putative, expressed	INTRON
1	39069588	39.0696								q01.3								0	3	6.58683	1.111	-0.37195	0	Not found	INTERGENIC
1	39073738	39.0737								q01.3								0	77	19.1617	2.414	0.42364	0	Not found	INTERGENIC
1	39134927	39.1349								q01.3								0	76	13.1737	5.752	-0.59351	0	Not found	INTERGENIC
1	39140489	39.1405								q01.3								0	76	12.5749	7.054	-0.68032	LOC_Os01g67400	hypothetical protein	NON_SYNONYMOUS_CODING
1	39176096	39.1761								q01.3								0	17	18.5629	0.237	0.03355	0	Not found	INTERGENIC
1	39217041	39.217								q01.3								0	2	4.19162	2.683	-0.50724	LOC_Os01g67490	OTU-like cysteine protease family protein, putative, expressed	NON_SYNONYMOUS_CODING
1	39237655	39.2377								q01.3								0	17	8.38323	1.794	0.28608	0	Not found	INTERGENIC
1	39245264	39.2453								q01.3								0	69	33.5329	1.152	0.38856	LOC_Os01g67520	VTC2, putative, expressed	INTRON
1	39254109	39.2541								q01.3								0	33	39.521	0.708	0.27585	LOC_Os01g67530	AMP-binding enzyme, putative, expressed	INTRON
1	39256397	39.2564								q01.3								0	81	32.9341	1.409	0.42354	LOC_Os01g67530	AMP-binding enzyme, putative, expressed	UTR_3_PRIME: 307 bases from CDS
1	39257845	39.2578								q01.3								0	8	4.79042	0.603	-0.41841	0	Not found	INTERGENIC
1	39261074	39.2611								q01.3								0	19	29.3413	0.02685	0.00293	LOC_Os01g67540	AMP-binding domain containing protein, expressed	INTRON
1	39264931	39.2649								q01.3								0	20	18.5629	0.026257	-0.02472	LOC_Os01g67550	FAD binding domain containing protein, expressed	NON_SYNONYMOUS_CODING
1	39276277	39.2763								q01.3								0	40	21.5569	1.43	-0.21758	LOC_Os01g67580	multidrug resistance-associated protein, putative, expressed	NON_SYNONYMOUS_CODING
1	39284458	39.2845								q01.3								0	27	18.5629	0.134	-0.17002	0	Not found	INTERGENIC
1	39300391	39.3004								q01.3								0	21	20.3593	0.0025866	-0.08617	0	Not found	INTERGENIC
1	39470915	39.4709								q01.3								0	20	28.7425	0.0088107	0.00993	LOC_Os01g67920	tetratricopeptide repeat domain containing protein, expressed	INTRON
1	39494385	39.4944								q01.3								0	4	2.99401	0.073592	-0.47948	LOC_Os01g67970	ZOS1-20 - C2H2 zinc finger protein, expressed	INTRON
1	39553116	39.5531								q01.3								0	66	44.3114	2.722	-0.45025	LOC_Os01g68040	CorA-like magnesium transporter protein, putative, expressed	INTRON
1	39563606	39.5636								q01.3								0	79	43.1138	1.842	0.44984	LOC_Os01g68050	transmembrane amino acid transporter protein, putative, expressed	INTRON
1	39567343	39.5673						1		q01.3								1	97	37.7246	5.54	0.62681	LOC_Os01g68060	copine, putative, expressed	INTRON
1	39605677	39.6057								q01.3								0	37	9.58084	1.034	0.5854	LOC_Os01g68120	DCL3, putative, expressed	SYNONYMOUS_CODING
1	39614442	39.6144						1		q01.3								1	97	37.1257	4.992	-0.57206	0	Not found	INTERGENIC
1	39656023	39.656								q01.3								0	0	2.39521	0.288	-0.12772	LOC_Os01g68230	expressed protein	UTR_3_PRIME: 828 bases from CDS
1	39673625	39.6736								q01.3								0	5	5.38922	0.393	-0.42809	0	Not found	INTERGENIC
1	39700372	39.7004								q01.3								0	10	14.9701	0.143	-0.20552	LOC_Os01g68324	dolichyl-diphosphooligosaccharide--protein glycosyltransferase 63 kDasubunit precursor, putative, expressed	NON_SYNONYMOUS_CODING
1	39783134	39.7831								q01.3								0	8	4.79042	0.01475	-0.01136	LOC_Os01g68460	DC1, putative, expressed	SYNONYMOUS_CODING
1	39829959	39.83								q01.3								0	33	9.58084	1.552	-0.55687	LOC_Os01g68570	expressed protein	INTRON
1	39839083	39.8391								q01.3								0	26	20.3593	0.586	0.10065	0	Not found	INTERGENIC
1	39875739	39.8757								q01.3								0	26	17.9641	1.988	0.27495	0	Not found	INTERGENIC
1	39881412	39.8814								q01.3								0	41	13.7725	3.422	-0.60137	LOC_Os01g68680	tetratricopeptide repeat domain containing protein, expressed	INTRON
1	39914139	39.9141								q01.3								0	26	10.7784	0.358	-0.30582	LOC_Os01g68710	peptidyl-prolyl cis-trans isomerase, FKBP-type, putative, expressed	UTR_3_PRIME: 273 bases from CDS
1	39920662	39.9207								q01.3								0	23	17.3653	1.205	0.26996	LOC_Os01g68720	keratin, type I cytoskeletal 9, putative, expressed	UTR_5_PRIME: 127 bases from TSS
1	39926833	39.9268								q01.3								0	27	14.9701	2.652	0.5452	LOC_Os01g68740	keratin, type I cytoskeletal 9, putative, expressed	INTRON
1	40087651	40.0877								q01.3								0	11	14.3713	0.576	-0.14952	0	Not found	INTERGENIC
1	40141116	40.1411								q01.3								0	7	10.7784	0.38	-0.1996	LOC_Os01g69070	auxin efflux carrier component, putative, expressed	SYNONYMOUS_CODING
1	40225442	40.2254								q01.3								0	6	2.99401	1.842	0.70796	LOC_Os01g69210	mannosyl-oligosaccharide glucosidase, putative, expressed	INTRON
1	40229426	40.2294								q01.3								0	12	2.99401	1.842	0.70796	0	Not found	INTERGENIC
1	40249901	40.2499								q01.3								0	3	11.976	0.112	-0.03505	0	Not found	INTERGENIC
1	40339874	40.3399								q01.3								0	12	11.3772	0.134	0.18949	0	Not found	INTERGENIC
1	40373976	40.374								q01.3								0	15	14.9701	0.026755	-0.12147	0	Not found	INTERGENIC
1	40383321	40.3833								q01.3								0	14	14.9701	0.026755	-0.12147	0	Not found	INTERGENIC
1	40411351	40.4114								q01.3								0	14	16.7665	0.0080251	-0.08435	0	Not found	INTERGENIC
1	40425786	40.4258								q01.3								0	41	39.521	0.651	0.12696	0	Not found	INTERGENIC
1	40431469	40.4315								q01.3								0	14	4.79042	0.02406	-0.18159	0	Not found	INTERGENIC
1	40466785	40.4668								q01.3								0	14	12.5749	0.347	0.32754	LOC_Os01g69970	WD domain, G-beta repeat domain containing protein, expressed	INTRON
1	40497170	40.4972								q01.3								0	76	14.3713	1.664	0.52159	LOC_Os01g70010	ribosomal protein L7Ae, putative, expressed	INTRON
1	40503479	40.5035								q01.3								0	47	22.7545	1.592	-0.40396	LOC_Os01g70020	DEK C terminal domain containing protein, expressed	INTRON
1	40566619	40.5666								q01.3								0	61	19.7605	2.722	0.50258	0	Not found	INTERGENIC
1	40573741	40.5737																0	64	20.3593	2.986	0.54235	LOC_Os01g70110	No apical meristem protein, putative, expressed	UTR_3_PRIME: 25 bases from CDS
1	40621418	40.6214																0	13	4.19162	1.441	-0.61178	0	Not found	INTERGENIC
1	40663739	40.6637																0	24	15.5689	1.196	-0.37563	LOC_Os01g70220	histone-lysine N-methyltransferase, putative, expressed	NON_SYNONYMOUS_CODING
1	40700054	40.7001																0	22	47.3054	1.451	-0.26164	LOC_Os01g70270	auxin response factor, putative, expressed	NON_SYNONYMOUS_CODING
1	40701640	40.7016																0	6	2.99401	0.169	0.2891	0	Not found	INTERGENIC
1	40708260	40.7083																0	15	9.58084	0.32	-0.15986	0	Not found	INTERGENIC
1	40715760	40.7158																0	44	17.9641	2.577	0.39752	LOC_Os01g70310	inducer of CBF expression 2, putative, expressed	INTRON
1	40720756	40.7208																0	9	7.78443	0.437	-0.27172	0	Not found	INTERGENIC
1	40732591	40.7326																0	4	7.18563	0.192	-0.11639	0	Not found	INTERGENIC
1	40734964	40.735																0	4	7.18563	0.192	0.11639	0	Not found	INTERGENIC
1	40799114	40.7991																0	17	2.99401	2.692	-0.866	0	Not found	INTERGENIC
1	40818051	40.8181																0	39	5.98802	1.337	-0.55379	0	Not found	INTERGENIC
1	40839200	40.8392																0	29	25.7485	0.028227	0.1432	0	Not found	INTERGENIC
1	40840213	40.8402																0	35	25.7485	0.021429	0.16033	0	Not found	INTERGENIC
1	40858294	40.8583																0	69	23.3533	0.676	0.41484	0	Not found	INTERGENIC
1	40869415	40.8694																0	17	10.1796	0.00052654	0.16126	LOC_Os01g70580	thiamin pyrophosphokinase 1, putative, expressed	INTRON
1	40894635	40.8946																0	2	4.79042	0.946	0.31123	0	Not found	INTERGENIC
1	40960461	40.9605																0	1	5.38922	1.429	0.4424	0	Not found	INTERGENIC
1	40963746	40.9637																0	22	44.3114	0.185	-0.04275	LOC_Os01g70770	glutathione S-transferase, putative, expressed	INTRON
1	40970033	40.97																0	56	42.515	1.282	0.21246	LOC_Os01g70780	WD40-like domain containing protein, putative, expressed	INTRON
1	40988596	40.9886																0	82	38.9222	1.914	0.24963	LOC_Os01g70810	homeobox domain containing protein, expressed	NON_SYNONYMOUS_CODING
1	41019736	41.0197																0	80	34.1317	2.1	0.27961	0	Not found	INTERGENIC
1	41045284	41.0453																0	9	5.38922	1.12	-0.56463	0	Not found	INTERGENIC
1	41083722	41.0837																0	57	5.98802	3.697	-0.68223	0	Not found	INTERGENIC
1	41085104	41.0851																0	36	20.3593	0.887	-0.26747	0	Not found	INTERGENIC
1	41090779	41.0908																0	7	5.38922	0.174	0.23931	0	Not found	INTERGENIC
1	41100340	41.1003																0	16	4.19162	1.174	0.59061	LOC_Os01g71000	protein kinase APK1B, chloroplast precursor, putative, expressed	UTR_3_PRIME: 734 bases from CDS
1	41108887	41.1089																0	15	7.78443	0.801	0.33847	0	Not found	INTERGENIC
1	41111944	41.1119																0	41	38.9222	0.393	0.05981	0	Not found	INTERGENIC
1	41118561	41.1186																0	1	2.39521	0.184	-0.38525	LOC_Os01g71050	MSP domain containing protein, putative, expressed	INTRON
1	41133194	41.1332																0	0	3.59281	0.011712	-0.05317	0	Not found	INTERGENIC
1	41143869	41.1439																0	75	22.1557	1.513	0.33276	0	Not found	INTERGENIC
1	41177835	41.1778																0	5	5.38922	0.733	-0.38658	0	Not found	INTERGENIC
1	41184714	41.1847																0	2	2.39521	0.184	0.38525	LOC_Os01g71180	pentatricopeptide repeat protein PPR1106-17, putative, expressed	SYNONYMOUS_CODING
1	41190746	41.1907																0	0	2.39521	0.184	0.38525	0	Not found	INTERGENIC
1	41198839	41.1988																0	16	8.98204	0.010084	0.12783	LOC_Os01g71200	RNA recognition motif containing protein, putative, expressed	UTR_3_PRIME: 214 bases from CDS
1	41207248	41.2072						1										1	89	21.5569	2.8	0.461	LOC_Os01g71220	zinc finger protein, putative, expressed	INTRON
1	41212484	41.2125																0	31	10.1796	0.226	0.03472	0	Not found	INTERGENIC
1	41230881	41.2309						1										1	95	16.1677	2.771	-0.58124	LOC_Os01g71256	expressed protein	UTR_3_PRIME: 216 bases from CDS
1	41232474	41.2325																0	44	8.38323	1.193	-0.42525	LOC_Os01g71256	expressed protein	SYNONYMOUS_CODING
1	41244078	41.2441																0	46	8.38323	1.193	-0.42525	0	Not found	INTERGENIC
1	41249281	41.2493																0	40	4.19162	2.926	0.60128	LOC_Os01g71280	glycerol-3-phosphate dehydrogenase, putative, expressed	INTRON
1	41304330	41.3043						1										1	91	17.3653	4.874	-0.69051	0	Not found	INTERGENIC
1	41310423	41.3104																0	54	8.38323	1.476	-0.48814	LOC_Os01g71320	hexokinase, putative, expressed	INTRON
1	41349818	41.3498																0	15	23.9521	0.055608	-0.18695	LOC_Os01g71350	glycosyl hydrolases family 17, putative, expressed	SYNONYMOUS_CODING
1	41388937	41.3889																0	12	5.98802	0.985	-0.73616	LOC_Os01g71430	OsFBDUF9 - F-box and DUF domain containing protein, expressed	STOP_LOST
1	41400270	41.4003						1										1	87	20.9581	5.307	-0.64004	LOC_Os01g71474	glycosyl hydrolases family 17, putative, expressed	INTRON
1	41490826	41.4908																0	45	23.3533	0.055875	0.10123	LOC_Os01g71620	expressed protein	UTR_5_PRIME: 315 bases from TSS
1	41512212	41.5122																0	30	21.5569	0.050827	-0.06968	LOC_Os01g71630	expressed protein	INTRON
1	41551389	41.5514																0	24	5.38922	0.507	0.19596	LOC_Os01g71700	amino acid permease family protein, putative, expressed	UTR_5_PRIME: 40 bases from TSS
1	41612278	41.6123																0	50	37.1257	0.727	-0.27838	LOC_Os01g71840	retrotransposon protein, putative, unclassified, expressed	INTRON
1	41637412	41.6374																0	30	7.78443	0.002142	0.12765	0	Not found	INTERGENIC
1	41645619	41.6456																0	30	7.78443	0.002142	0.12765	0	Not found	INTERGENIC
1	41670025	41.67																0	34	7.78443	0.002142	0.12765	0	Not found	INTERGENIC
1	41693420	41.6934																0	31	7.78443	0.002142	0.12765	LOC_Os01g71960	endonuclease, putative, expressed	INTRON
1	41708249	41.7082																0	14	5.38922	1.834	-0.65524	0	Not found	INTERGENIC
1	41710111	41.7101																0	48	46.7066	0.544	-0.1998	0	Not found	INTERGENIC
1	41714866	41.7149																0	58	11.976	2.114	-0.36046	0	Not found	INTERGENIC
1	41733417	41.7334																0	3	11.3772	0.171	0.22646	0	Not found	INTERGENIC
1	41742939	41.7429																0	38	45.509	0.417	-0.08766	LOC_Os01g72020	BTBA3 - Bric-a-Brac,Tramtrack, Broad Complex BTB domain with Ankyrin repeat region, expressed	INTRON
1	41762635	41.7626																0	22	30.5389	0.025657	0.07817	0	Not found	INTERGENIC
1	41768676	41.7687																0	19	5.38922	2.668	-0.73955	0	Not found	INTERGENIC
1	41828250	41.8282																0	37	47.9042	0.197	0.17369	0	Not found	INTERGENIC
1	41839768	41.8398																0	21	2.99401	1.625	-0.60799	0	Not found	INTERGENIC
1	41851283	41.8513																0	35	5.38922	1.5	0.48458	0	Not found	INTERGENIC
1	41855670	41.8557																0	36	5.38922	2.074	-0.56974	0	Not found	INTERGENIC
1	41886031	41.886																0	18	8.38323	0.016925	-0.03023	LOC_Os01g72230	stromal membrane-associated protein, putative, expressed	UTR_3_PRIME: 18 bases from CDS
1	41893468	41.8935																0	28	9.58084	0.386	0.28006	LOC_Os01g72250	uridine 5-monophosphate synthase, putative, expressed	NON_SYNONYMOUS_CODING
1	41895415	41.8954																0	65	41.9162	0.801	0.33657	LOC_Os01g72250	uridine 5-monophosphate synthase, putative, expressed	SYNONYMOUS_CODING
1	41921319	41.9213																0	72	37.7246	0.825	0.25622	LOC_Os01g72310	OsFBO7 - F-box and other domain containing protein, expressed	NON_SYNONYMOUS_CODING
1	41927973	41.928																0	19	8.98204	0.358	0.15933	LOC_Os01g72320	FYVE zinc finger domain containing protein, expressed	SYNONYMOUS_CODING
1	41940780	41.9408																0	8	7.78443	0.201	-0.39395	0	Not found	INTERGENIC
1	41942046	41.942																0	57	17.3653	0.352	0.23166	0	Not found	INTERGENIC
1	41945638	41.9456																0	34	21.5569	0.55	-0.11573	0	Not found	INTERGENIC
1	41957971	41.958																0	26	5.38922	0.713	-0.34494	LOC_Os01g72340	beta-galactosidase, putative, expressed	INTRON
1	41961218	41.9612																0	22	5.38922	0.713	0.34494	LOC_Os01g72340	beta-galactosidase, putative, expressed	INTRON
1	41965593	41.9656																0	49	47.3054	0.071118	-0.20217	LOC_Os01g72350	amidohydrolase, putative, expressed	INTRON
1	41968935	41.9689																0	45	44.9102	0.034874	0.18345	LOC_Os01g72350	amidohydrolase, putative, expressed	SYNONYMOUS_CODING
1	41970212	41.9702																0	21	5.38922	0.713	-0.34494	0	Not found	INTERGENIC
1	41998459	41.9985																0	45	39.521	0.413	0.13967	LOC_Os01g72410	Leucine Rich Repeat family protein, expressed	SYNONYMOUS_CODING
1	42001355	42.0014																0	22	5.38922	0.713	0.34494	LOC_Os01g72420	C2 domain containing protein, putative, expressed	NON_SYNONYMOUS_CODING
1	42007641	42.0076																0	57	34.7305	0.82	0.33651	LOC_Os01g72430	NADPH quinone oxidoreductase, putative, expressed	INTRON
1	42047181	42.0472																0	26	20.9581	0.064089	0.02598	0	Not found	INTERGENIC
1	42063149	42.0631																0	38	19.7605	0.447	0.0878	0	Not found	INTERGENIC
1	42070395	42.0704																0	2	2.99401	2.235	-0.73482	0	Not found	INTERGENIC
1	42081353	42.0814																0	37	37.1257	0.46	-0.14674	LOC_Os01g72560	expressed protein	INTRON
1	42088625	42.0886																0	36	11.976	0.412	0.25206	LOC_Os01g72570	expressed protein	INTRON
1	42089982	42.09																0	83	34.1317	1.333	-0.23619	LOC_Os01g72570	expressed protein	INTRON
1	42097608	42.0976				1												1	33	10.7784	0.617	-0.3604	0	Not found	INTERGENIC
1	42106143	42.1061				1												1	33	27.5449	0.194	-0.13558	0	Not found	INTERGENIC
1	42109141	42.1091				1												1	29	20.3593	0.0051732	0.06522	0	Not found	INTERGENIC
1	42138515	42.1385				1												1	23	18.5629	0.0011629	0.10763	0	Not found	INTERGENIC
1	42165734	42.1657				1												1	38	32.3353	0.405	-0.14771	LOC_Os01g72670	expressed protein	INTRON
1	42204185	42.2042				1												1	49	8.38323	1.443	0.66933	0	Not found	INTERGENIC
1	42213171	42.2132				1												1	13	11.3772	0.724	-0.29027	LOC_Os01g72760	cytochrome P450, putative, expressed	NON_SYNONYMOUS_CODING
1	42231378	42.2314				1												1	12	11.3772	0.564	-0.17267	LOC_Os01g72790	cyclin-dependent kinase, putative, expressed	NON_SYNONYMOUS_CODING
1	42248880	42.2489																0	27	10.1796	2.383	0.66902	LOC_Os01g72834	RNA recognition motif containing protein, putative, expressed	NON_SYNONYMOUS_CODING
1	42276316	42.2763																0	32	47.3054	0.018091	0.08677	LOC_Os01g72890	transposon protein, putative, CACTA, En/Spm sub-class, expressed	INTRON
1	42301792	42.3018																0	57	48.503	1.48	0.31848	0	Not found	INTERGENIC
1	42324276	42.3243																0	34	32.3353	0.151	0.15959	0	Not found	INTERGENIC
1	42327283	42.3273																0	13	8.38323	1.105	0.29646	LOC_Os01g72970	DUF630/DUF632 domains containing protein, putative, expressed	NON_SYNONYMOUS_CODING
1	42339963	42.34																0	16	10.1796	1.081	-0.22717	LOC_Os01g72990	expressed protein	NON_SYNONYMOUS_CODING
1	42352085	42.3521																0	35	32.9341	0.197	-0.13829	LOC_Os01g73000	copine, putative, expressed	SYNONYMOUS_CODING
1	42354191	42.3542																0	54	42.515	1.768	-0.26749	LOC_Os01g73000	copine, putative, expressed	INTRON
1	42357591	42.3576																0	30	32.3353	0.059781	-0.06628	0	Not found	INTERGENIC
1	42367442	42.3674																0	36	31.7365	0.078599	-0.11604	0	Not found	INTERGENIC
1	42427585	42.4276																0	35	37.1257	0.144	0.14987	0	Not found	INTERGENIC
1	42460567	42.4606																0	26	29.9401	0.082921	-0.1163	LOC_Os01g73250	abscisic stress-ripening, putative, expressed	UTR_5_PRIME: 68 bases from TSS
1	42487525	42.4875																0	45	35.3293	0.287	0.15892	0	Not found	INTERGENIC
1	42583427	42.5834																0	43	46.7066	0.332	-0.16086	LOC_Os01g73480	acetyltransferase, GNAT family protein, expressed	NON_SYNONYMOUS_CODING
1	42586509	42.5865																0	43	34.7305	0.407	-0.19617	0	Not found	INTERGENIC
1	42596479	42.5965																0	8	11.976	0.00017652	0.06639	LOC_Os01g73514	5-oxoprolinase, putative, expressed	NON_SYNONYMOUS_CODING
1	42602884	42.6029																0	33	34.1317	0.0011343	-0.05492	LOC_Os01g73530	ABC transporter, ATP-binding protein, putative, expressed	NON_SYNONYMOUS_CODING
1	42612885	42.6129																0	29	30.5389	0.00017833	0.03133	0	Not found	INTERGENIC
1	42616232	42.6162																0	8	11.976	0.00017652	0.06639	LOC_Os01g73550	mitochondrial-processing peptidase subunit alpha, mitochondrial precursor, putative, expressed	INTRON
1	42620844	42.6208																0	42	34.1317	0.302	-0.17212	LOC_Os01g73560	leucine rich repeat domain containing protein, putative, expressed	INTRON
1	42631741	42.6317																0	14	11.976	0.00017652	0.06639	0	Not found	INTERGENIC
1	42634538	42.6345																0	13	11.3772	0.045404	-0.02018	0	Not found	INTERGENIC
1	42664013	42.664																0	5	13.1737	0.00023239	-0.00021	LOC_Os01g73644	expressed protein	INTRON
1	42666354	42.6664																0	5	13.1737	0.00023239	-0.00021	0	Not found	INTERGENIC
1	42669650	42.6696																0	4	13.1737	0.00023239	-0.00021	LOC_Os01g73650	expressed protein	INTRON
1	42673304	42.6733																0	14	12.5749	0.099635	0.09229	LOC_Os01g73656	expressed protein	INTRON
1	42674707	42.6747																0	6	13.1737	0.00023239	-0.00021	LOC_Os01g73656	expressed protein	INTRON
1	42682061	42.6821																0	10	13.1737	0.00023239	-0.00021	0	Not found	INTERGENIC
1	42763941	42.7639																0	48	2.99401	6.009	1.26959	0	Not found	INTERGENIC
1	42780446	42.7804																0	35	20.9581	0.375	0.18119	0	Not found	INTERGENIC
1	42818140	42.8181																0	26	19.1617	0.148	-0.11478	0	Not found	INTERGENIC
1	42825046	42.825																0	37	20.9581	0.375	0.18119	0	Not found	INTERGENIC
1	42826330	42.8263																0	42	17.3653	1.296	0.27126	LOC_Os01g73910	peptidase, putative, expressed	UTR_3_PRIME: 151 bases from CDS
1	42880263	42.8803																0	60	41.3174	3.457	0.37205	LOC_Os01g74030	pumilio-family RNA binding protein, putative, expressed	NON_SYNONYMOUS_CODING
1	42920553	42.9206																0	19	25.1497	0.055121	0.04179	0	Not found	INTERGENIC
1	42928342	42.9283																0	26	26.3473	0.056833	0.0684	0	Not found	INTERGENIC
1	42951224	42.9512																0	45	22.7545	0.264	-0.1828	LOC_Os01g74146	WD repeat-containing protein, putative, expressed	NON_SYNONYMOUS_CODING
1	42959253	42.9593																0	24	35.3293	0.212	0.05728	0	Not found	INTERGENIC
1	42968422	42.9684																0	5	5.98802	0.731	0.31887	LOC_Os01g74170	expressed protein	INTRON
1	43018591	43.0186																0	17	25.7485	0.541	0.22769	LOC_Os01g74250	plant-specific domain TIGR01615 family protein, expressed	SYNONYMOUS_CODING
1	43048105	43.0481																0	9	5.38922	1.229	0.48756	0	Not found	INTERGENIC
1	43065469	43.0655																0	35	11.976	0.501	0.24929	LOC_Os01g74320	ubiquitin ligase, putative, expressed	UTR_3_PRIME: 261 bases from CDS
1	43068623	43.0686																0	14	3.59281	2.502	1.03366	LOC_Os01g74330	pectinacetylesterase domain containing protein, expressed	INTRON
1	43072052	43.0721																0	13	3.59281	2.502	-1.0337	LOC_Os01g74340	RNA recognition motif containing protein, putative, expressed	NON_SYNONYMOUS_CODING
1	43073360	43.0734																0	30	47.3054	0.609	-0.25327	LOC_Os01g74350	soluble inorganic pyrophosphatase, putative, expressed	INTRON
1	43093203	43.0932																0	32	37.1257	0.056601	-0.09289	0	Not found	INTERGENIC
1	43100600	43.1006																0	34	34.7305	0.2	0.10519	0	Not found	INTERGENIC
1	43123957	43.124																0	13	3.59281	2.502	-1.0337	LOC_Os01g74460	vacuolar fusion protein MON1 homolog A, putative, expressed	INTRON
1	43127770	43.1278																0	35	19.1617	0.607	0.15057	LOC_Os01g74470	ABC transporter, ATP-binding protein, putative, expressed	NON_SYNONYMOUS_CODING
1	43141119	43.1411																0	23	19.1617	0.45	-0.19106	0	Not found	INTERGENIC
1	43154144	43.1541																0	20	23.9521	0.034905	0.03926	LOC_Os01g74510	KIP1, putative, expressed	UTR_5_PRIME: 56 bases from TSS
1	43158899	43.1589																0	28	20.3593	0.788	-0.2567	0	Not found	INTERGENIC
1	43179527	43.1795																0	21	22.7545	0.0010015	0.02463	0	Not found	INTERGENIC
1	43214669	43.2147																0	41	35.9281	0.236	-0.12446	LOC_Os01g74610	zinc finger, C3HC4 type domain containing protein, expressed	SYNONYMOUS_CODING
1	43229592	43.2296																0	20	19.1617	0.45	0.19106	LOC_Os01g74640	mitochondrial carrier protein, putative, expressed	INTRON
2	55677	0.055677																0	45	37.7246	0.208	-0.08616	LOC_Os02g01100	transmembrane amino acid transporter protein, putative, expressed	INTRON
2	74214	0.074214																0	25	37.7246	0.163	0.13689	0	Not found	INTERGENIC
2	83267	0.083267																0	26	37.7246	0.163	0.13689	0	Not found	INTERGENIC
2	87480	0.08748																0	38	22.1557	0.22	0.1138	LOC_Os02g01170	HECT-domain domain containing protein, expressed	NON_SYNONYMOUS_CODING
2	121804	0.121804																0	28	47.9042	0.026364	-0.07137	0	Not found	INTERGENIC
2	172369	0.172369																0	28	47.3054	0.00087155	0.05898	0	Not found	INTERGENIC
2	187229	0.187229																0	47	35.9281	0.619	-0.21786	0	Not found	INTERGENIC
2	208137	0.208137																0	41	37.1257	0.149	0.12467	LOC_Os02g01370	hypothetical protein	INTRON
2	211160	0.21116																0	44	37.1257	0.242	-0.16667	0	Not found	INTERGENIC
2	217270	0.21727																0	47	26.3473	0.778	0.12851	0	Not found	INTERGENIC
2	266586	0.266586																0	41	37.7246	0.080387	0.07153	LOC_Os02g01450	expressed protein	INTRON
2	268725	0.268725																0	38	49.7006	0.151	0.05773	LOC_Os02g01450	expressed protein	UTR_3_PRIME: 169 bases from CDS
2	283080	0.28308																0	30	47.3054	0.104	-0.03136	LOC_Os02g01490	expressed protein	INTRON
2	287868	0.287868																0	39	38.3234	0.041044	0.04349	LOC_Os02g01500	2-oxo acid dehydrogenases acyltransferase domain containing protein, expressed	INTRON
2	290752	0.290752																0	39	38.3234	0.041044	-0.04349	LOC_Os02g01500	2-oxo acid dehydrogenases acyltransferase domain containing protein, expressed	NON_SYNONYMOUS_CODING
2	303028	0.303028																0	35	38.3234	0.0035498	-0.02554	0	Not found	INTERGENIC
2	312690	0.31269																0	42	37.1257	0.0031959	-0.0088	LOC_Os02g01550	OsFBL6 - F-box domain and LRR containing protein, expressed	SYNONYMOUS_CODING
2	313828	0.313828																0	39	37.1257	0.0031959	-0.0088	LOC_Os02g01550	OsFBL6 - F-box domain and LRR containing protein, expressed	INTRON
2	318252	0.318252																0	23	14.9701	0.01241	-0.03741	LOC_Os02g01560	40S ribosomal protein S4, putative, expressed	INTRON
2	391512	0.391512																0	35	43.7126	0.087548	0.03142	0	Not found	INTERGENIC
2	408682	0.408682																0	72	22.1557	2.975	-0.42224	0	Not found	INTERGENIC
2	424627	0.424627																0	27	25.1497	0.026056	0.02811	LOC_Os02g01760	diphosphomevalonate decarboxylase family protein, expressed	INTRON
2	426809	0.426809																0	43	20.9581	1.633	-0.25907	0	Not found	INTERGENIC
2	461840	0.46184																0	44	39.521	0.018633	0.02773	LOC_Os02g01840	retrotransposon protein, putative, unclassified, expressed	SYNONYMOUS_CODING
2	463531	0.463531																0	11	19.7605	0.018205	-0.04275	LOC_Os02g01840	retrotransposon protein, putative, unclassified, expressed	SYNONYMOUS_CODING
2	493690	0.49369																0	48	8.98204	2.101	0.37541	0	Not found	INTERGENIC
2	515240	0.51524																0	13	17.3653	0.065495	0.01635	LOC_Os02g01940	transcription factor jumonji, putative, expressed	SYNONYMOUS_CODING
2	568326	0.568326																0	64	10.7784	2.601	-0.45111	LOC_Os02g02040	protein kinase, putative, expressed	INTRON
2	575541	0.575541																0	51	6.58683	4.538	0.63447	LOC_Os02g02050	SNF2 family N-terminal domain containing protein, expressed	NON_SYNONYMOUS_CODING
2	576643	0.576643																0	34	33.5329	0.081798	-0.02502	LOC_Os02g02050	SNF2 family N-terminal domain containing protein, expressed	NON_SYNONYMOUS_CODING
2	577855	0.577855																0	45	19.7605	0.516	-0.18196	LOC_Os02g02050	SNF2 family N-terminal domain containing protein, expressed	INTRON
2	592962	0.592962																0	33	33.5329	0.081798	-0.02502	0	Not found	INTERGENIC
2	625262	0.625262																0	42	22.7545	0.0324	0.01106	LOC_Os02g02110	Alg9-like mannosyltransferase protein, putative, expressed	INTRON
2	626526	0.626526																0	53	14.3713	1.037	0.28574	LOC_Os02g02110	Alg9-like mannosyltransferase protein, putative, expressed	INTRON
2	640464	0.640464																0	28	4.79042	0.702	-0.38163	0	Not found	INTERGENIC
2	641926	0.641926																0	54	6.58683	4.538	-0.63447	0	Not found	INTERGENIC
2	648516	0.648516																0	26	22.7545	0.189	-0.0268	LOC_Os02g02150	ATP-dependent helicase HRQ1, putative, expressed	SYNONYMOUS_CODING
2	666419	0.666419																0	5	7.18563	0.0052095	0.0003	0	Not found	INTERGENIC
2	670575	0.670575																0	61	33.5329	0.47	-0.21036	0	Not found	INTERGENIC
2	748121	0.748121																0	6	5.98802	0.152	0.29921	LOC_Os02g02275	expressed protein	STOP_GAINED
2	800571	0.800571																0	81	22.1557	3.602	0.4309	0	Not found	INTERGENIC
2	802676	0.802676																0	33	49.7006	0.026701	0.11012	0	Not found	INTERGENIC
2	806562	0.806562								q02.1								0	53	34.1317	1.21	0.22355	0	Not found	INTERGENIC
2	819549	0.819549								q02.1								0	57	23.9521	0.014023	-0.12902	LOC_Os02g02390	S1 RNA binding domain containing protein, expressed	INTRON
2	887948	0.887948								q02.1								0	2	3.59281	0.114	-0.26214	LOC_Os02g02490	phytosulfokine receptor precursor, putative, expressed	UTR_3_PRIME: 299 bases from CDS
2	889768	0.889768								q02.1								0	22	17.3653	0.017716	0.09882	0	Not found	INTERGENIC
2	891822	0.891822		1						q02.1								1	68	4.79042	12.099	-1.2905	LOC_Os02g02500	remorin family protein, putative, expressed	INTRON
2	932051	0.932051								q02.1								0	0	2.99401	0.093424	-0.18969	LOC_Os02g02570	autophagy protein 5, putative, expressed	INTRON
2	936642	0.936642								q02.1								0	1	3.59281	0.257	-0.37206	LOC_Os02g02580	expressed protein	INTRON
2	939943	0.939943								q02.1								0	1	8.38323	0.0035007	-0.0429	LOC_Os02g02590	PPR repeat domain containing protein, putative, expressed	SYNONYMOUS_CODING
2	942933	0.942933								q02.1								0	29	28.7425	0.459	0.21983	0	Not found	INTERGENIC
2	944818	0.944818								q02.1								0	2	3.59281	0.257	-0.37206	0	Not found	INTERGENIC
2	953309	0.953309								q02.1								0	1	4.19162	0.071368	-0.02946	LOC_Os02g02600	serine/threonine-protein kinase Cx32, chloroplast precursor, putative, expressed	INTRON
2	966385	0.966385								q02.1								0	37	16.7665	0.026682	-0.0047	LOC_Os02g02630	THION20 - Plant thionin family protein precursor, putative, expressed	NON_SYNONYMOUS_CODING
2	971063	0.971063								q02.1								0	0	8.38323	0.068496	-0.03468	LOC_Os02g02640	NBS-LRR disease resistance protein, putative, expressed	SYNONYMOUS_CODING
2	972702	0.972702								q02.1								0	53	47.3054	1.061	0.1517	LOC_Os02g02640	NBS-LRR disease resistance protein, putative, expressed	INTRON
2	976514	0.976514								q02.1								0	57	31.1377	2.946	-0.36316	0	Not found	INTERGENIC
2	981024	0.981024								q02.1								0	6	11.3772	0.531	-0.16618	LOC_Os02g02660	retrotransposon protein, putative, unclassified, expressed	INTRON
2	982509	0.982509								q02.1								0	2	10.1796	0.00744	-0.01526	LOC_Os02g02660	retrotransposon protein, putative, unclassified, expressed	SYNONYMOUS_CODING
2	984237	0.984237								q02.1								0	0	10.1796	0.00744	-0.01526	LOC_Os02g02660	retrotransposon protein, putative, unclassified, expressed	SYNONYMOUS_CODING
2	995438	0.995438								q02.1								0	52	42.515	0.407	-0.07126	LOC_Os02g02670	NBS-LRR disease resistance protein, putative, expressed	SYNONYMOUS_CODING
2	996798	0.996798								q02.1								0	48	42.515	0.407	-0.07126	0	Not found	INTERGENIC
2	1008697	1.0087								q02.1								0	2	10.1796	0.00744	-0.01526	LOC_Os02g02690	expressed protein	SYNONYMOUS_CODING
2	1027381	1.02738								q02.1								0	51	47.3054	0.366	-0.06912	0	Not found	INTERGENIC
2	1028988	1.02899								q02.1								0	51	49.7006	0.95	0.12802	0	Not found	INTERGENIC
2	1036546	1.03655								q02.1								0	51	49.7006	0.752	0.08446	0	Not found	INTERGENIC
2	1041274	1.04127								q02.1								0	49	49.7006	0.887	0.11632	LOC_Os02g02750	CDP-alcohol phosphatidyltransferase, putative, expressed	INTRON
2	1071382	1.07138								q02.1								0	57	43.7126	0.0029606	-0.09056	LOC_Os02g02810	expressed protein	INTRON
2	1077282	1.07728								q02.1								0	45	49.7006	1.311	-0.20531	0	Not found	INTERGENIC
2	1106482	1.10648								q02.1								0	10	19.1617	0.327	0.10697	LOC_Os02g02880	expressed protein	UTR_3_PRIME: 376 bases from CDS
2	1121231	1.12123								q02.1								0	24	38.3234	0.024493	0.07361	0	Not found	INTERGENIC
2	1131854	1.13185								q02.1								0	24	30.5389	0.593	-0.14664	LOC_Os02g02910	expressed protein	INTRON
2	1163250	1.16325								q02.1								0	39	34.1317	0.321	0.10001	LOC_Os02g02970	expressed protein	SYNONYMOUS_CODING
2	1189864	1.18986								q02.1								0	46	33.5329	0.454	-0.13957	0	Not found	INTERGENIC
2	1224976	1.22498								q02.1								0	54	14.3713	0.942	0.27738	LOC_Os02g03090	expressed protein	INTRON
2	1238965	1.23897								q02.1								0	38	20.3593	0.186	-0.04366	LOC_Os02g03120	endoglucanase, putative, expressed	NON_SYNONYMOUS_CODING
2	1307718	1.30772								q02.1								0	5	11.976	0.0012417	-0.02467	LOC_Os02g03260	3-isopropylmalate dehydratase large subunit 2, putative, expressed	INTRON
2	1312054	1.31205								q02.1								0	44	31.7365	0.561	-0.15813	0	Not found	INTERGENIC
2	1335303	1.3353								q02.1								0	73	14.9701	1.446	0.33502	LOC_Os02g03310	KH domain containing protein, putative, expressed	INTRON
2	1338862	1.33886								q02.1								0	68	14.9701	1.446	-0.33502	0	Not found	INTERGENIC
2	1347856	1.34786								q02.1								0	13	19.7605	0.319	0.14144	LOC_Os02g03340	RNA polymerase II transcription factor B subunit 4, putative, expressed	UTR_3_PRIME: 12 bases from CDS
2	1372960	1.37296								q02.1								0	75	16.1677	1.663	-0.33403	LOC_Os02g03380	retrotransposon protein, putative, unclassified, expressed	INTRON
2	1389485	1.38949								q02.1								0	72	39.521	1.257	0.35905	LOC_Os02g03410	CAMK_CAMK_like.12 - CAMK includes calcium/calmodulin depedent protein kinases, expressed	INTRON
2	1399937	1.39994								q02.1								0	59	37.1257	1.081	0.18548	LOC_Os02g03440	LSM domain containing protein, expressed	INTRON
2	1437311	1.43731								q02.1								0	69	39.521	1.397	-0.27745	0	Not found	INTERGENIC
2	1443896	1.4439								q02.1								0	25	22.7545	0.966	-0.23855	0	Not found	INTERGENIC
2	1460165	1.46016								q02.1								0	44	16.1677	0.477	-0.15158	LOC_Os02g03580	transcription factor, putative, expressed	SYNONYMOUS_CODING
2	1482252	1.48225								q02.1								0	46	41.9162	0.986	0.15803	LOC_Os02g03620	seven in absentia protein family domain containing protein, expressed	NON_SYNONYMOUS_CODING
2	1486278	1.48628								q02.1								0	40	41.9162	0.986	-0.15803	0	Not found	INTERGENIC
2	1519633	1.51963								q02.1								0	25	35.9281	0.0086341	-0.08817	LOC_Os02g03650	expressed protein	INTRON
2	1522931	1.52293								q02.1								0	17	2.39521	3.035	-0.99574	LOC_Os02g03650	expressed protein	INTRON
2	1578673	1.57867								q02.1								0	23	34.7305	0.798	0.15046	LOC_Os02g03760	expressed protein	INTRON
2	1600615	1.60061								q02.1								0	35	8.98204	2.073	0.52696	LOC_Os02g03800	THION22 - Plant thionin family protein precursor, expressed	NON_SYNONYMOUS_CODING
2	1699404	1.6994								q02.1								0	3	5.38922	0.194	0.21194	0	Not found	INTERGENIC
2	1911605	1.9116								q02.1								0	3	5.38922	0.213	-0.06952	LOC_Os02g04330	5-AMP-activated protein kinase beta-1 subunit-related, putative, expressed	SYNONYMOUS_CODING
2	1914078	1.91408								q02.1								0	2	5.38922	0.213	0.06952	LOC_Os02g04340	NIN-like protein 2, putative, expressed	INTRON
2	1957907	1.95791								q02.1								0	2	4.19162	0.082265	0.24162	LOC_Os02g04440	transducin family protein, putative, expressed	INTRON
2	1982329	1.98233								q02.1								0	2	4.19162	0.082265	0.24162	LOC_Os02g04480	cleavage and polyadenylation specificity factor, putative, expressed	SYNONYMOUS_CODING
2	2018028	2.01803								q02.1								0	34	40.1198	0.00069729	0.07918	LOC_Os02g04530	rust resistance-like protein RP1, putative, expressed	INTRON
2	2025999	2.026								q02.1								0	0	2.99401	0.024064	0.00695	0	Not found	INTERGENIC
2	2031881	2.03188								q02.1								0	31	19.7605	0.063082	-0.17302	0	Not found	INTERGENIC
2	2039465	2.03946								q02.1								0	11	14.9701	0.157	-0.23379	LOC_Os02g04560	marker Xucw84, putative, expressed	NON_SYNONYMOUS_CODING
2	2113708	2.11371								q02.1								0	24	10.7784	0.548	0.08105	LOC_Os02g04690	cycloartenol synthase, putative, expressed	SYNONYMOUS_CODING
2	2143528	2.14353								q02.1								0	1	3.59281	0.078709	-0.15468	LOC_Os02g04725	dolichol phosphate-mannose biosynthesis regulatory protein, putative, expressed	INTRON
2	2159062	2.15906								q02.1								0	2	8.38323	0.048511	0.05977	0	Not found	INTERGENIC
2	2178337	2.17834								q02.1								0	0	7.78443	0.08634	0.01365	LOC_Os02g04760	cycloartenol synthase, putative, expressed	INTRON
2	2208753	2.20875								q02.1								0	26	16.7665	0.012356	-0.05135	LOC_Os02g04810	auxin response factor 5, putative, expressed	INTRON
2	2237409	2.23741								q02.1								0	27	43.7126	0.452	0.15092	LOC_Os02g04840	GHMP kinases ATP-binding protein, putative, expressed	INTRON
2	2372766	2.37277								q02.1								0	12	35.9281	0.113	0.07789	0	Not found	INTERGENIC
2	2400614	2.40061								q02.1								0	0	3.59281	0.078709	-0.15468	LOC_Os02g05040	cyclin-related protein, putative, expressed	INTRON
2	2404582	2.40458								q02.1								0	2	10.7784	0.616	-0.31763	LOC_Os02g05040	cyclin-related protein, putative, expressed	NON_SYNONYMOUS_CODING
2	2407360	2.40736								q02.1								0	13	11.976	1.378	0.46462	0	Not found	INTERGENIC
2	2409662	2.40966								q02.1								0	15	11.976	1.378	-0.46462	0	Not found	INTERGENIC
2	2417797	2.4178								q02.1								0	23	42.515	0.003207	0.05126	0	Not found	INTERGENIC
2	2446752	2.44675								q02.1								0	1	10.7784	0.616	0.31763	0	Not found	INTERGENIC
2	2512861	2.51286								q02.1								0	4	10.7784	0.616	0.31763	0	Not found	INTERGENIC
2	2518992	2.51899								q02.1								0	3	11.3772	0.829	0.37624	LOC_Os02g05244	expressed protein	UTR_3_PRIME: 1684 bases from CDS
2	2542992	2.54299								q02.1								0	10	21.5569	0.291	0.20357	LOC_Os02g05300	expressed protein	INTRON
2	2623257	2.62326								q02.1								0	36	22.1557	0.447	-0.17304	LOC_Os02g05450	Homeobox domain containing protein, expressed	INTRON
2	2642285	2.64229								q02.1								0	27	13.1737	0.877	-0.32955	0	Not found	INTERGENIC
2	2653119	2.65312								q02.1								0	28	35.9281	0.034791	-0.02018	0	Not found	INTERGENIC
2	2654882	2.65488								q02.1								0	15	4.19162	0.566	0.50229	0	Not found	INTERGENIC
2	2658090	2.65809								q02.1								0	7	7.18563	0.124	-0.25499	LOC_Os02g05490	expressed protein	INTRON
2	2687377	2.68738								q02.1								0	29	45.509	0.040364	-0.06606	0	Not found	INTERGENIC
2	2713704	2.7137								q02.1								0	28	16.7665	1.923	0.36781	0	Not found	INTERGENIC
2	2731411	2.73141								q02.1								0	33	45.509	0.24	0.05147	LOC_Os02g05610	ZOS2-03 - C2H2 zinc finger protein, expressed	SYNONYMOUS_CODING
2	2734344	2.73434								q02.1								0	3	7.78443	0.085953	-0.09738	LOC_Os02g05610	ZOS2-03 - C2H2 zinc finger protein, expressed	UTR_3_PRIME: 362 bases from CDS
2	2735497	2.7355								q02.1								0	10	6.58683	0.543	-0.20428	0	Not found	INTERGENIC
2	2748005	2.74801								q02.1								0	29	13.7725	0.1	-0.22484	0	Not found	INTERGENIC
2	2753584	2.75358								q02.1								0	30	37.7246	0.010623	0.03002	0	Not found	INTERGENIC
2	2765423	2.76542								q02.1								0	7	8.38323	0.060202	-0.01515	0	Not found	INTERGENIC
2	2768297	2.7683								q02.1								0	24	7.78443	0.954	-0.18547	LOC_Os02g05660	DEAD-box ATP-dependent RNA helicase 35A, putative, expressed	INTRON
2	2777733	2.77773								q02.1								0	1	10.7784	0.616	0.31763	LOC_Os02g05680	apoptosis-inducing factor 2, putative, expressed	NON_SYNONYMOUS_CODING
2	2816832	2.81683								q02.1								0	66	38.3234	0.424	0.29497	0	Not found	INTERGENIC
2	2830649	2.83065								q02.1								0	35	23.3533	0.05504	0.10413	0	Not found	INTERGENIC
2	2868639	2.86864								q02.1								0	44	14.3713	0.144	-0.22794	LOC_Os02g05810	expressed protein	UTR_3_PRIME: 2078 bases from CDS
2	2874389	2.87439								q02.1								0	8	10.7784	0.011757	-0.13827	0	Not found	INTERGENIC
2	2939616	2.93962								q02.1								0	10	6.58683	0.206	0.33796	LOC_Os02g05920	phytosulfokine receptor precursor, putative, expressed	NON_SYNONYMOUS_CODING
2	2942087	2.94209								q02.1								0	45	29.9401	0.092062	-0.16473	0	Not found	INTERGENIC
2	2943105	2.94311								q02.1								0	39	40.7186	0.105	0.12484	0	Not found	INTERGENIC
2	2946316	2.94632								q02.1								0	38	40.1198	0.043362	0.09953	LOC_Os02g05930	phytosulfokine receptor precursor, putative, expressed	NON_SYNONYMOUS_CODING
2	2949022	2.94902								q02.1								0	37	40.1198	0.043362	0.09953	0	Not found	INTERGENIC
2	2955303	2.9553								q02.1								0	40	9.58084	1.024	0.53734	LOC_Os02g05940	phytosulfokine receptor precursor, putative, expressed	SYNONYMOUS_CODING
2	2959649	2.95965								q02.1								0	17	8.38323	0.376	0.4074	LOC_Os02g05950	phytosulfokine receptor precursor, putative, expressed	NON_SYNONYMOUS_CODING
2	2961642	2.96164								q02.1								0	9	10.1796	0.030021	0.24702	LOC_Os02g05950	phytosulfokine receptor precursor, putative, expressed	NON_SYNONYMOUS_CODING
2	2966940	2.96694								q02.1								0	46	29.9401	0.092062	0.16473	LOC_Os02g05960	phytosulfokine receptor precursor, putative, expressed	NON_SYNONYMOUS_CODING
2	2968059	2.96806								q02.1								0	5	10.1796	0.030021	0.24702	LOC_Os02g05960	phytosulfokine receptor precursor, putative, expressed	NON_SYNONYMOUS_CODING
2	3028680	3.02868								q02.1								0	9	6.58683	0.206	0.33796	0	Not found	INTERGENIC
2	3077099	3.0771								q02.1								0	70	40.1198	0.661	0.30226	LOC_Os02g06160	cysteine-rich receptor-like protein kinase 16 precursor, putative, expressed	SYNONYMOUS_CODING
2	3092216	3.09222								q02.1								0	44	44.3114	0.128	0.11457	0	Not found	INTERGENIC
2	3104318	3.10432								q02.1								0	60	33.5329	0.019207	-0.18888	LOC_Os02g06210	phytosulfokine receptor precursor, putative, expressed	NON_SYNONYMOUS_CODING
2	3122272	3.12227								q02.1								0	34	34.1317	0.02277	0.0019	0	Not found	INTERGENIC
2	3125010	3.12501								q02.1								0	64	25.7485	0.317	-0.22159	LOC_Os02g06250	phytosulfokine receptor precursor, putative, expressed	SYNONYMOUS_CODING
2	3126133	3.12613								q02.1								0	33	15.5689	0.153	-0.12484	LOC_Os02g06250	phytosulfokine receptor precursor, putative, expressed	NON_SYNONYMOUS_CODING
2	3135702	3.1357								q02.1								0	15	11.3772	0.17	-0.30868	0	Not found	INTERGENIC
2	3142264	3.14226								q02.1								0	8	18.5629	0.11	0.12562	LOC_Os02g06290	rhodanese-like domain containing protein, putative, expressed	INTRON
2	3143801	3.1438								q02.1								0	35	35.3293	0.011267	0.05426	LOC_Os02g06290	rhodanese-like domain containing protein, putative, expressed	SYNONYMOUS_CODING
2	3169037	3.16904								q02.1								0	24	10.1796	0.401	-0.45891	LOC_Os02g06340	EH domain-containing protein 1, putative, expressed	INTRON
2	3214832	3.21483								q02.1								0	27	5.38922	0.671	0.58844	LOC_Os02g06430	DUF292 domain containing protein, expressed	INTRON
2	3222661	3.22266								q02.1								0	32	10.7784	0.398	-0.45325	LOC_Os02g06460	expressed protein	INTRON
2	3242864	3.24286								q02.1								0	31	44.3114	0.676	-0.14929	LOC_Os02g06500	DSHCT domain containing protein, expressed	INTRON
2	3249912	3.24991								q02.1								0	35	4.79042	1.407	0.87195	0	Not found	INTERGENIC
2	3267083	3.26708								q02.1								0	24	20.3593	0.215	0.00907	LOC_Os02g06540	transporter family protein, putative, expressed	INTRON
2	3273536	3.27354								q02.1								0	29	19.7605	0.119	-0.11993	0	Not found	INTERGENIC
2	3283644	3.28364								q02.1								0	52	23.3533	1.757	0.49254	LOC_Os02g06570	CAMK_KIN1/SNF1/Nim1_like.13 - CAMK includes calcium/calmodulin depedent protein kinases, expressed	UTR_3_PRIME: 117 bases from CDS
2	3302163	3.30216								q02.1								0	18	7.78443	0.577	0.50766	LOC_Os02g06584	zinc finger C-x8-C-x5-C-x3-H type family protein, expressed	NON_SYNONYMOUS_CODING
2	3312593	3.31259								q02.1								0	43	23.9521	1.269	0.41268	LOC_Os02g06588	ATP binding protein, putative, expressed	INTRON
2	3369950	3.36995								q02.1								0	14	11.3772	0.691	-0.35479	0	Not found	INTERGENIC
2	3377085	3.37709								q02.1								0	8	11.976	0.023901	0.09182	0	Not found	INTERGENIC
2	3382881	3.38288								q02.1								0	12	11.3772	0.691	0.35479	LOC_Os02g06725	expressed protein	INTRON
2	3386554	3.38655								q02.1								0	12	11.3772	0.691	0.35479	0	Not found	INTERGENIC
2	3410542	3.41054								q02.1								0	12	10.7784	0.508	0.29869	0	Not found	INTERGENIC
2	3417697	3.4177								q02.1								0	11	11.3772	0.691	0.35479	LOC_Os02g06770	expressed protein	SYNONYMOUS_CODING
2	3429990	3.42999								q02.1								0	14	11.3772	0.691	0.35479	LOC_Os02g06790	expressed protein	INTRON
2	3433398	3.4334								q02.1								0	17	16.1677	0.173	0.09551	0	Not found	INTERGENIC
2	3443141	3.44314								q02.1								0	15	16.1677	0.173	0.09551	LOC_Os02g06830	expressed protein	INTRON
2	3454577	3.45458								q02.1								0	19	11.3772	0.691	0.35479	LOC_Os02g06840	galactosyltransferase, putative, expressed	INTRON
2	3476923	3.47692								q02.1								0	16	8.98204	0.634	0.41022	0	Not found	INTERGENIC
2	3485057	3.48506								q02.1								0	4	8.98204	0.21	-0.2035	0	Not found	INTERGENIC
2	3495810	3.49581								q02.1								0	5	8.98204	0.21	0.2035	LOC_Os02g06920	zinc finger, C3HC4 type, domain containing protein, expressed	SYNONYMOUS_CODING
2	3502753	3.50275								q02.1								0	3	8.98204	0.21	-0.2035	0	Not found	INTERGENIC
2	3509713	3.50971								q02.1								0	8	8.98204	0.21	0.2035	0	Not found	INTERGENIC
2	3557915	3.55791								q02.1								0	7	10.1796	0.155	0.14222	0	Not found	INTERGENIC
2	3572527	3.57253								q02.1								0	6	8.38323	0.456	0.35415	0	Not found	INTERGENIC
2	3628043	3.62804								q02.1								0	12	8.98204	0.448	0.34553	LOC_Os02g07070	RNA recognition motif family protein, expressed	INTRON
2	3666800	3.6668								q02.1								0	11	8.38323	0.456	0.35415	LOC_Os02g07120	HEAT repeat family protein, putative, expressed	INTRON
2	3671845	3.67184								q02.1								0	9	8.98204	0.448	-0.34553	0	Not found	INTERGENIC
2	3681927	3.68193								q02.1								0	4	10.1796	0.085773	0.15479	0	Not found	INTERGENIC
2	3708858	3.70886								q02.1								0	3	8.98204	0.249	0.2965	LOC_Os02g07210	OTU-like cysteine protease family protein, putative, expressed	INTRON
2	3717339	3.71734								q02.1								0	2	10.1796	0.085773	0.15479	LOC_Os02g07230	porphobilinogen deaminase, chloroplast precursor, putative, expressed	INTRON
2	3769260	3.76926								q02.1								0	1	10.1796	0.085773	-0.15479	0	Not found	INTERGENIC
2	3836518	3.83652								q02.1								0	32	49.7006	0.004118	0.06961	LOC_Os02g07430	OsMADS29 - MADS-box family gene with MIKCc type-box, expressed	INTRON
2	3848305	3.8483								q02.1								0	35	49.7006	0.00025299	0.05055	LOC_Os02g07450	core histone H2A/H2B/H3/H4, putative, expressed	INTRON
2	3849326	3.84933								q02.1								0	30	49.7006	0.00025299	-0.05055	LOC_Os02g07450	core histone H2A/H2B/H3/H4, putative, expressed	INTRON
2	3858255	3.85826								q02.1								0	39	49.1018	0.0082287	-0.03896	LOC_Os02g07480	transglycosylase SLT domain containing protein, expressed	SYNONYMOUS_CODING
2	3873790	3.87379								q02.1								0	39	49.1018	0.038469	0.11533	0	Not found	INTERGENIC
2	3950200	3.9502								q02.1								0	9	2.99401	0.381	0.67029	0	Not found	INTERGENIC
2	3965320	3.96532								q02.1								0	50	49.1018	0.076373	-0.13395	LOC_Os02g07640	expressed protein	NON_SYNONYMOUS_CODING
2	3980965	3.98096								q02.1								0	52	49.1018	0.076373	-0.13395	0	Not found	INTERGENIC
2	4018148	4.01815								q02.1								0	5	5.98802	0.333	0.19687	0	Not found	INTERGENIC
2	4020187	4.02019																0	35	36.5269	0.061779	0.04881	0	Not found	INTERGENIC
2	4025284	4.02528																0	50	29.3413	0.466	0.14944	LOC_Os02g07720	cytidylyltransferase domain containing protein, expressed	INTRON
2	4038769	4.03877																0	59	41.3174	0.113	0.16761	LOC_Os02g07750	cell cycle control protein, putative, expressed	INTRON
2	4056977	4.05698																0	52	24.5509	0.647	0.26342	0	Not found	INTERGENIC
2	4063966	4.06397																0	58	35.9281	0.847	0.23463	0	Not found	INTERGENIC
2	4077123	4.07712																0	1	2.99401	0.224	0.50842	LOC_Os02g07780	OsSPL4 - SBP-box gene family member, expressed	UTR_3_PRIME: 1250 bases from CDS
2	4091521	4.09152																0	27	13.1737	0.826	-0.30401	0	Not found	INTERGENIC
2	4137936	4.13794																0	53	35.3293	2.099	0.27373	LOC_Os02g07900	ANTH/ENTH domain containing protein, putative, expressed	SYNONYMOUS_CODING
2	4165921	4.16592																0	25	25.7485	0.407	0.14654	LOC_Os02g07960	STRUBBELIG-RECEPTOR FAMILY 3 precursor, putative, expressed	INTRON
2	4167653	4.16765																0	23	21.5569	0.323	-0.10828	LOC_Os02g07960	STRUBBELIG-RECEPTOR FAMILY 3 precursor, putative, expressed	UTR_3_PRIME: 514 bases from CDS
2	4173433	4.17343																0	28	25.7485	0.171	0.0818	LOC_Os02g07960	STRUBBELIG-RECEPTOR FAMILY 3 precursor, putative, expressed	INTRON
2	4181457	4.18146																0	13	4.19162	0.038331	0.10888	0	Not found	INTERGENIC
2	4202153	4.20215																0	13	20.3593	0.050623	-0.02991	LOC_Os02g08010	LTPL43 - Protease inhibitor/seed storage/LTP family protein precursor, putative, expressed	INTRON
2	4208248	4.20825																0	6	19.7605	0.025466	0.01244	LOC_Os02g08018	calcium-transporting ATPase 9, plasma membrane-type, putative, expressed	SYNONYMOUS_CODING
2	4241214	4.24121																0	33	32.9341	0.582	0.16218	0	Not found	INTERGENIC
2	4243716	4.24372																0	34	16.7665	1.954	0.46782	0	Not found	INTERGENIC
2	4253693	4.25369																0	31	22.7545	0.511	0.1866	0	Not found	INTERGENIC
2	4272302	4.2723																0	22	22.7545	0.511	-0.1866	LOC_Os02g08090	LSM domain containing protein, expressed	INTRON
2	4291866	4.29187																0	21	26.9461	0.0017113	-0.01629	0	Not found	INTERGENIC
2	4297887	4.29789																0	2	3.59281	0.94	0.75839	LOC_Os02g08120	calmodulin binding protein, putative, expressed	INTRON
2	4308660	4.30866																0	13	27.5449	0.015398	0.03262	LOC_Os02g08130	FGGY family of carbohydrate kinases, putative, expressed	UTR_3_PRIME: 1962 bases from CDS
2	4352647	4.35265				1												1	32	20.9581	1.297	-0.25046	0	Not found	INTERGENIC
2	4367190	4.36719				1												1	47	41.3174	0.09671	0.09666	0	Not found	INTERGENIC
2	4389529	4.38953				1												1	24	16.1677	6.9582e-05	-0.08166	0	Not found	INTERGENIC
2	4393705	4.3937				1												1	70	14.9701	2.692	0.56796	0	Not found	INTERGENIC
2	4568101	4.5681				1												1	50	41.9162	0.847	-0.25621	LOC_Os02g08490	chaperone protein clpB 1, putative, expressed	SYNONYMOUS_CODING
2	4569717	4.56972				1												1	40	39.521	0.984	-0.20949	LOC_Os02g08490	chaperone protein clpB 1, putative, expressed	SYNONYMOUS_CODING
2	4583914	4.58391																0	29	47.3054	0.029127	0.06392	0	Not found	INTERGENIC
2	4646219	4.64622																0	26	37.7246	0.042828	0.00823	0	Not found	INTERGENIC
2	4658764	4.65876																0	22	49.1018	0.0058417	0.05336	LOC_Os02g09100	isoleucyl-tRNA synthetase, cytoplasmic, putative, expressed	INTRON
2	4684712	4.68471																0	16	25.1497	0.0048877	0.00629	LOC_Os02g09130	palmitoyltransferase TIP1, putative, expressed	INTRON
2	4713880	4.71388																0	10	8.98204	0.257	-0.13384	LOC_Os02g09170	sucrose-phosphate synthase, putative, expressed	INTRON
2	4715853	4.71585				1												1	23	36.5269	0.615	-0.18144	LOC_Os02g09170	sucrose-phosphate synthase, putative, expressed	UTR_3_PRIME: 11 bases from CDS
2	4734356	4.73436				1												1	37	39.521	0.473	-0.06453	0	Not found	INTERGENIC
2	4835021	4.83502				1												1	67	16.7665	1.803	-0.43907	LOC_Os02g09420	cyclase family protein, putative, expressed	UTR_3_PRIME: 63 bases from CDS
2	4852756	4.85276				1												1	75	41.9162	0.69	-0.24927	0	Not found	INTERGENIC
2	4862896	4.8629				1												1	28	42.515	0.051536	-0.02049	0	Not found	INTERGENIC
2	4870028	4.87003				1												1	26	17.3653	0.992	0.23763	0	Not found	INTERGENIC
2	4891167	4.89117				1												1	20	15.5689	0.01928	0.0723	0	Not found	INTERGENIC
2	4901145	4.90114																0	45	44.9102	0.136	-0.04644	0	Not found	INTERGENIC
2	4975199	4.9752																0	38	38.9222	0.23	-0.15905	LOC_Os02g09690	expressed protein	INTRON
2	4981799	4.9818																0	14	21.5569	0.111	0.12279	LOC_Os02g09690	expressed protein	INTRON
2	4993504	4.9935																0	25	38.9222	0.076115	0.00158	LOC_Os02g09720	multidrug resistance protein, putative, expressed	INTRON
2	5015050	5.01505																0	48	35.3293	0.84	-0.2169	LOC_Os02g09730	hypothetical protein	INTRON
2	5038932	5.03893																0	24	45.509	0.168	0.07595	LOC_Os02g09770	abhydrolase domain-containing protein FAM108C1, putative, expressed	UTR_3_PRIME: 242 bases from CDS
2	5043951	5.04395																0	2	8.38323	0.054795	0.05326	0	Not found	INTERGENIC
2	5057855	5.05785																0	9	14.3713	0.312	-0.00959	LOC_Os02g09800	pentatricopeptide, putative, expressed	INTRON
2	5068967	5.06897																0	3	16.7665	0.048084	8e-05	0	Not found	INTERGENIC
2	5104894	5.10489																0	10	11.3772	0.253	0.13865	0	Not found	INTERGENIC
2	5226374	5.22637																0	8	11.3772	0.27	-0.10933	0	Not found	INTERGENIC
2	5232110	5.23211																0	13	10.7784	0.243	0.12428	0	Not found	INTERGENIC
2	5241120	5.24112																0	21	44.3114	0.025049	0.08103	LOC_Os02g10060	SWIRM domain containing protein, expressed	SYNONYMOUS_CODING
2	5266760	5.26676																0	24	44.9102	0.059995	0.08841	0	Not found	INTERGENIC
2	5274194	5.27419																0	7	14.3713	0.044633	0.08245	LOC_Os02g10110	Leucine Rich Repeat family protein, expressed	INTRON
2	5300320	5.30032																0	19	10.7784	0.565	0.22381	LOC_Os02g10130	tubulin binding cofactor C, putative, expressed	INTRON
2	5314133	5.31413																0	2	3.59281	0.362	-0.24775	0	Not found	INTERGENIC
2	5359419	5.35942																0	29	43.1138	0.441	0.18673	LOC_Os02g10230	metal cation transporter, putative, expressed	INTRON
2	5442837	5.44284																0	0	2.99401	0.046932	0.3199	LOC_Os02g10350	MLO domain containing protein, putative, expressed	INTRON
2	5466965	5.46697																0	21	22.1557	0.158	-0.15892	LOC_Os02g10380	Regulator of chromosome condensation domain containing protein, expressed	SYNONYMOUS_CODING
2	5502410	5.50241																0	0	2.39521	0.528	-0.14988	LOC_Os02g10470	EF hand family protein, putative, expressed	INTRON
2	5507910	5.50791																0	31	29.9401	0.475	-0.09062	LOC_Os02g10480	stromal membrane-associated protein, putative, expressed	SYNONYMOUS_CODING
2	5514462	5.51446																0	32	29.9401	0.475	-0.09062	LOC_Os02g10490	expressed protein	NON_SYNONYMOUS_CODING
2	5522265	5.52226																0	23	4.19162	2.052	-0.68797	0	Not found	INTERGENIC
2	5524727	5.52473																0	2	3.59281	1.303	0.54838	LOC_Os02g10510	Ubiquitin family domain containing protein, expressed	INTRON
2	5525737	5.52574																0	9	3.59281	1.303	0.54838	LOC_Os02g10510	Ubiquitin family domain containing protein, expressed	INTRON
2	5563750	5.56375																0	45	16.1677	0.634	-0.29498	LOC_Os02g10570	expressed protein	INTRON
2	5609702	5.6097																0	27	6.58683	1.501	0.53038	0	Not found	INTERGENIC
2	5641184	5.64118																0	16	23.9521	0.03741	0.09493	LOC_Os02g10720	expressed protein	NON_SYNONYMOUS_CODING
2	5643768	5.64377																0	9	28.7425	0.12	-0.0275	LOC_Os02g10720	expressed protein	INTRON
2	5726631	5.72663																0	0	2.39521	0.105	0.19747	0	Not found	INTERGENIC
2	5818490	5.81849																0	29	34.7305	0.149	-0.19889	LOC_Os02g10950	expressed protein	INTRON
2	5830820	5.83082																0	10	17.9641	0.285	0.07853	LOC_Os02g10970	peptidyl-prolyl cis-trans isomerase, putative, expressed	INTRON
2	5834248	5.83425																0	55	26.3473	1.228	0.25706	LOC_Os02g10970	peptidyl-prolyl cis-trans isomerase, putative, expressed	UTR_3_PRIME: 1529 bases from CDS
2	5852338	5.85234																0	7	19.1617	0.18	0.07005	LOC_Os02g11010	expressed protein	INTRON
2	5855432	5.85543																0	9	37.1257	0.308	-0.10256	LOC_Os02g11010	expressed protein	INTRON
2	5902668	5.90267																0	10	18.5629	0.239	0.28006	0	Not found	INTERGENIC
2	5924503	5.9245																0	15	20.3593	0.118	0.26184	0	Not found	INTERGENIC
2	5945540	5.94554																0	35	38.9222	0.197	0.13836	LOC_Os02g11090	retrotransposon protein, putative, Ty3-gypsy subclass, expressed	NON_SYNONYMOUS_CODING
2	6058562	6.05856																0	25	42.515	0.359	-0.01365	LOC_Os02g11740	plastidic ATP/ADP-transporter, putative, expressed	NON_SYNONYMOUS_CODING
2	6072726	6.07273																0	27	49.7006	0.017078	-0.05408	LOC_Os02g11760	pleiotropic drug resistance protein, putative, expressed	INTRON
2	6086495	6.0865																0	37	35.3293	0.247	0.18186	LOC_Os02g11780	transcription factor S-II, central domain containing protein, expressed	INTRON
2	6096492	6.09649																0	62	40.7186	0.73	0.21108	0	Not found	INTERGENIC
2	6112219	6.11222																0	23	23.9521	0.216	-0.06898	LOC_Os02g11820	GTPase-activating protein, putative, expressed	INTRON
2	6121607	6.12161																0	22	35.9281	0.2	0.10701	LOC_Os02g11830	coatomer subunit beta, putative, expressed	INTRON
2	6169960	6.16996																0	48	40.1198	0.359	-0.22166	0	Not found	INTERGENIC
2	6190867	6.19087																0	27	18.5629	0.458	-0.17123	LOC_Os02g11940	sterol glucosyltransferase, putative, expressed	INTRON
2	6208449	6.20845																0	49	42.515	0.285	-0.16439	0	Not found	INTERGENIC
2	6220390	6.22039																0	4	9.58084	0.049375	0.18011	0	Not found	INTERGENIC
2	6235350	6.23535																0	22	20.3593	0.462	-0.15267	0	Not found	INTERGENIC
2	6237120	6.23712																0	17	27.5449	0.076615	-0.00307	LOC_Os02g12020	expressed protein	SYNONYMOUS_CODING
2	6240724	6.24072																0	14	12.5749	0.07008	-0.07478	0	Not found	INTERGENIC
2	6266155	6.26616																0	7	10.7784	2.4814e-05	0.0496	LOC_Os02g12070	expressed protein	SYNONYMOUS_CODING
2	6272325	6.27233																0	16	25.1497	0.015586	-0.00676	0	Not found	INTERGENIC
2	6311536	6.31154																0	24	26.3473	0.037444	0.0011	LOC_Os02g12130	cysteine-rich receptor-like protein kinase 35 precursor, putative, expressed	INTRON
2	6390396	6.3904																0	20	26.9461	0.04436	0.00291	LOC_Os02g12280	expressed protein	NON_SYNONYMOUS_CODING
2	6433410	6.43341																0	26	10.1796	0.414	0.41538	LOC_Os02g12360	nuclear protein ZAP-related, putative, expressed	UTR_3_PRIME: 435 bases from CDS
2	6438932	6.43893																0	23	9.58084	0.17	0.36438	LOC_Os02g12360	nuclear protein ZAP-related, putative, expressed	INTRON
2	6444060	6.44406																0	28	10.7784	0.074667	0.3329	LOC_Os02g12370	expressed protein	UTR_3_PRIME: 470 bases from CDS
2	6481013	6.48101																0	61	31.1377	0.763	0.34835	0	Not found	INTERGENIC
2	6484368	6.48437																0	24	9.58084	0.17	0.36438	0	Not found	INTERGENIC
2	6485859	6.48586																0	26	9.58084	0.17	0.36438	0	Not found	INTERGENIC
2	6487282	6.48728																0	51	29.9401	0.404	0.28489	0	Not found	INTERGENIC
2	6557139	6.55714																0	53	37.7246	0.014024	-0.19287	LOC_Os02g12540	cytochrome P450, putative, expressed	SYNONYMOUS_CODING
2	6579506	6.57951																0	22	43.7126	0.254	0.09684	LOC_Os02g12590	hypothetical protein	SYNONYMOUS_CODING
2	6664965	6.66496																0	2	16.1677	0.017222	-0.30242	0	Not found	INTERGENIC
2	6682104	6.6821																0	2	18.5629	0.311	0.04878	LOC_Os02g12760	integral membrane protein, putative, expressed	SYNONYMOUS_CODING
2	6707935	6.70793																0	2	16.7665	0.072444	0.06679	0	Not found	INTERGENIC
2	6731312	6.73131																0	19	40.1198	0.047216	0.04586	LOC_Os02g12810	protein kinase domain containing protein, expressed	NON_SYNONYMOUS_CODING
2	6758391	6.75839																0	10	28.7425	0.42	-0.18486	0	Not found	INTERGENIC
2	6766166	6.76617																0	14	29.3413	0.497	-0.19654	0	Not found	INTERGENIC
2	6792192	6.79219																0	17	29.3413	0.497	-0.19654	LOC_Os02g12870	expressed protein	INTRON
2	6805952	6.80595																0	9	28.7425	0.442	-0.12864	0	Not found	INTERGENIC
2	6808167	6.80817																0	10	26.9461	0.493	-0.1694	0	Not found	INTERGENIC
2	6809689	6.80969																0	27	43.7126	0.577	0.15028	0	Not found	INTERGENIC
2	6815078	6.81508																0	13	28.1437	0.551	0.17711	0	Not found	INTERGENIC
2	6817157	6.81716																0	12	28.1437	0.551	-0.17711	LOC_Os02g12910	receptor-like protein kinase 5 precursor, putative, expressed	SYNONYMOUS_CODING
2	6828509	6.82851																0	20	38.3234	0.128	0.07308	0	Not found	INTERGENIC
2	6834893	6.83489																0	13	29.3413	0.497	-0.19654	LOC_Os02g12939	expressed protein	INTRON
2	6839925	6.83993																0	9	29.3413	0.497	-0.19654	0	Not found	INTERGENIC
2	6910656	6.91066																0	31	45.509	0.287	-0.02677	0	Not found	INTERGENIC
2	6913285	6.91329																0	33	45.509	0.287	-0.02677	0	Not found	INTERGENIC
2	6916488	6.91649																0	13	29.3413	0.497	-0.19654	LOC_Os02g13060	expressed protein	UTR_3_PRIME: 328 bases from CDS
2	6920451	6.92045																0	11	28.1437	0.551	0.17711	0	Not found	INTERGENIC
2	6957424	6.95742																0	10	28.1437	0.551	-0.17711	LOC_Os02g13100	protein phosphatase 2C, putative, expressed	INTRON
2	6965787	6.96579																0	10	28.1437	0.551	-0.17711	LOC_Os02g13110	serine/threonine protein phosphatase 2A 55 kDa regulatory subunit B, putative, expressed	INTRON
2	6981224	6.98122																0	10	28.1437	0.551	-0.17711	LOC_Os02g13130	KH domain-containing protein, putative, expressed	NON_SYNONYMOUS_CODING
2	6986341	6.98634																0	7	29.9401	0.328	0.07324	LOC_Os02g13140	xaa-Pro dipeptidase, putative, expressed	INTRON
2	7108262	7.10826																0	20	34.7305	0.0092646	-0.05471	0	Not found	INTERGENIC
2	7166999	7.167																0	21	22.7545	0.12	-0.06304	LOC_Os02g13420	leucine-rich repeat receptor protein kinase EXS precursor, putative, expressed	INTRON
2	7181377	7.18138																0	11	19.7605	0.077762	0.10552	0	Not found	INTERGENIC
2	7234989	7.23499																0	19	20.9581	0.071439	-0.07078	0	Not found	INTERGENIC
2	7278751	7.27875																0	29	31.7365	0.62	0.06737	LOC_Os02g13570	kinesin motor protein-related, putative, expressed	SYNONYMOUS_CODING
2	7281485	7.28148																0	30	34.1317	0.138	0.0321	LOC_Os02g13580	kinesin motor domain containing protein, expressed	INTRON
2	7309672	7.30967																0	30	13.7725	0.339	0.28074	0	Not found	INTERGENIC
2	7331104	7.3311																0	49	41.3174	1.655	-0.206	0	Not found	INTERGENIC
2	7366316	7.36632																0	42	38.9222	0.685	0.27151	LOC_Os02g13710	ethylene-responsive transcription factor TINY, putative, expressed	UTR_3_PRIME: 263 bases from CDS
2	7416800	7.4168																0	17	8.98204	1.545	0.49549	0	Not found	INTERGENIC
2	7421589	7.42159																0	33	8.98204	0.569	0.22988	0	Not found	INTERGENIC
2	7424704	7.4247																0	25	8.38323	0.812	0.2992	0	Not found	INTERGENIC
2	7442455	7.44245																0	2	2.99401	0.467	-0.51029	LOC_Os02g13785	expressed protein	UTR_3_PRIME: 212 bases from CDS
2	7445595	7.44559																0	17	8.98204	0.402	-0.23914	0	Not found	INTERGENIC
2	7504563	7.50456																0	9	5.98802	0.047046	-0.2064	LOC_Os02g13850	leucine-rich repeat-containing protein kinase family protein, putative, expressed	NON_SYNONYMOUS_CODING
2	7536262	7.53626																0	10	10.7784	0.041096	-0.06163	0	Not found	INTERGENIC
2	7556364	7.55636																0	84	19.1617	2.054	0.47356	0	Not found	INTERGENIC
2	7603951	7.60395																0	36	13.1737	0.873	-0.25608	0	Not found	INTERGENIC
2	7653220	7.65322																0	58	10.7784	1.879	0.47323	LOC_Os02g14020	expressed protein	INTRON
2	7686935	7.68694																0	8	5.38922	0.014573	-0.13518	LOC_Os02g14059	ribosomal protein L5, putative, expressed	INTRON
2	7703769	7.70377																0	0	4.79042	0.252	-0.0664	0	Not found	INTERGENIC
2	7749503	7.7495																0	6	11.3772	0.055113	0.0047	0	Not found	INTERGENIC
2	7796267	7.79627																0	8	10.7784	0.018839	0.05135	LOC_Os02g14230	expressed protein	INTRON
2	7898472	7.89847																0	2	3.59281	0.038039	0.88433	0	Not found	INTERGENIC
2	7980711	7.98071																0	4	7.18563	0.0034036	-0.00043	0	Not found	INTERGENIC
2	7985042	7.98504																0	3	3.59281	0.038039	0.88433	0	Not found	INTERGENIC
2	8007355	8.00736																0	12	10.7784	0.347	0.11768	LOC_Os02g14530	protein kinase domain containing protein, expressed	INTRON
2	8060608	8.06061																0	46	16.7665	0.608	-0.30301	0	Not found	INTERGENIC
2	8096684	8.09668																0	17	29.9401	0.025683	-0.00732	0	Not found	INTERGENIC
2	8181989	8.18199																0	10	6.58683	5.6832e-06	0.14323	LOC_Os02g14770	phosphoenolpyruvate carboxylase, putative, expressed	INTRON
2	8217979	8.21798																0	11	28.7425	0.042735	-0.01445	LOC_Os02g14800	expressed protein	INTRON
2	8255052	8.25505																0	27	12.5749	0.864	-0.1748	0	Not found	INTERGENIC
2	8265749	8.26575																0	23	37.1257	0.145	0.15291	0	Not found	INTERGENIC
2	8277496	8.2775																0	65	17.9641	2.478	-0.38333	LOC_Os02g14874	expressed protein	INTRON
2	8279149	8.27915																0	23	38.3234	0.342	-0.01887	0	Not found	INTERGENIC
2	8317672	8.31767																0	27	26.3473	0.106	-0.13744	0	Not found	INTERGENIC
[truncated: 11,162 more rows]
