# Supplementary material for: Genome-wide association analysis for heat tolerance at flowering detected a large set of genes involved in adaptation to thermal and other stresses
Source: PLoS One. 2017 Feb 2;12(2):e0171254. doi: 10.1371/journal.pone.0171254 (PMC5289576; doi:10.1371/journal.pone.0171254)
Supplement: S7 Table — (XLSX) [file pone.0171254.s012.xlsx]

## Sheet: Feuil1
Supplementary Table ST7: Co-localization of significant SNP detected by the three association analysis methods with QTLs reported in the literature
	PTHT	LFAG	TINB	DTHD	SLA	SHDW	LFSNS21	SPKST	Total
Number of QTL extracted from databases	68	13	29	75	7	51	83	54	380
Sm-GWAS significant loci colocalising with known QTL	2	0	1	3	0	2	5	11	27
Hap-GWAS significant loci colocalising with known QTL	8	3	3	12	2	7	15	16	68
BL-GWAS significant loci colocalising with known QTL	15	1	1	16	1	5	7	15	49
Sm-GWAS & Hap-GWAS significant loci colocalising with known QTL	2	0	0	6	0	2	2	4	19
Sm-GWAS & BL-GWAS significant loci colocalising with known QTL	2	0	0	6	0	1	0	4	16
Hap-GWAS & BL-GWAS significant loci colocalising with known QTL	3	0	0	6	0	1	2	2	16
Sm-GWAS & Hap-GWAS/BL-GWAS significant loci colocalising with known QTL	2	0	0	6	0	1	0	2	14
PTHT: Plant height; LFAG: Angles of the leaf immediately below the flag leaf; TINB: number of tillers; DTHD: time of flowering; SLA: Leaf specific area; SHDW: shoot dry weight; LFSNS 21: Leaf senescence; SPKST: Spikelet sterility.
